# Supplementary material for: Unique molecular signatures of microRNAs in ocular fluids and plasma in diabetic retinopathy
Source: PLoS One. 2020 Jul 21;15(7):e0235541. doi: 10.1371/journal.pone.0235541 (PMC7373301; doi:10.1371/journal.pone.0235541)
Supplement: S2 Table — (XLSX) [file pone.0235541.s002.xlsx]

## Sheet: Sheet1
S2 Table AQUEOUS
Transcript Cluster ID	Fold Change (linear) (DMII-NPDR vs. CON)	ANOVA p-value (DMII-NPDR vs. CON)	Fold Change (linear) (DMII-PDR vs. CON)	ANOVA p-value (DMII-PDR vs. CON)	Fold Change (linear) (DMI-PDR vs. CON)	ANOVA p-value (DMI-PDR vs. CON)
hsa-let-7b_st	1.08	0.232099	3.51	0.012283	3.38	0.011711
hsa-miR-184_st	5.07	0.490772	3.46	0.651787	9.16	0.09886
hsa-miR-1281_st	1.13	0.934717	2.08	0.307579	1.04	0.666633
hsa-miR-3665_st	1.44	0.529243	1.7	0.225111	1.84	0.289621
hsa-miR-4749-5p_st	1.28	0.369682	1.39	0.775035	1.12	0.904825
hsa-miR-1825_st	1.14	0.90169	1.38	0.34458	1.12	0.781348
hsa-miR-296-5p_st	-1.04	0.330626	1.33	0.372834	1.02	0.608671
hsa-miR-2861_st	1.95	0.066132	1.32	0.603232	1.08	0.682125
hsa-miR-877_st	-1.13	0.454529	1.3	0.460266	1.02	0.841671
hsa-miR-296-3p_st	1.11	0.150717	1.28	0.001012	1.02	0.795534
hsa-miR-3960_st	-3.9	0.127104	1.28	0.309755	-2.09	0.954469
hsa-miR-1272_st	1.03	0.933747	1.27	0.667461	-1.02	0.362315
hsa-miR-3124-5p_st	-1.05	0.555414	1.27	0.55604	-1.03	0.549083
hsa-miR-3942-5p_st	1.03	0.942013	1.26	0.05435	1.32	0.073018
hsa-miR-563_st	-1.06	0.533415	1.25	0.009786	1.07	0.575026
hsa-miR-1185_st	1.02	0.410493	1.24	0.01337	1.04	0.991703
hsa-miR-1915_st	-1.11	0.850872	1.24	0.375471	1.03	0.9781
hsa-miR-4787-5p_st	-2.7	0.18441	1.24	0.420296	-2.58	0.321553
hsa-miR-26a_st	1.35	0.013701	1.23	0.026784	1.12	0.247564
hsa-miR-320c_st	-1.16	0.932506	1.23	0.053727	-1.08	0.83806
hsa-miR-1208_st	1.19	0.12884	1.21	0.125348	1.04	0.82463
hsa-miR-1260b_st	1.13	0.437927	1.21	0.188075	1.15	0.443973
hsa-miR-181a_st	-1.09	0.411807	1.21	0.406136	1.05	0.903326
hsa-miR-2681_st	1.01	0.793825	1.21	0.045525	1.06	0.565855
hsa-miR-4539_st	1.08	0.903422	1.21	0.381088	-1.04	0.303257
hsa-miR-933_st	1.2	0.110015	1.21	0.044736	1.01	0.525437
hsa-miR-148b_st	1.13	0.35343	1.2	0.077843	1.13	0.216653
hsa-miR-4731-5p_st	1.08	0.751908	1.2	0.029678	1.12	0.26723
hsa-miR-3198_st	1.07	0.034981	1.19	0.024967	1.14	0.030573
hsa-miR-1183_st	-1.04	0.536279	1.18	0.079453	1.06	0.899182
hsa-miR-1193_st	1.1	0.053276	1.18	0.006266	1.09	0.061577
hsa-miR-208a_st	1.15	0.017761	1.18	0.004766	1.04	0.105551
hsa-miR-24_st	1.12	0.172065	1.18	0.254176	1.15	0.468184
hsa-miR-2467-5p_st	1.02	0.631606	1.18	0.193932	1.02	0.868402
hsa-miR-320b_st	1.13	0.286583	1.18	0.108918	1.17	0.260056
hsa-miR-4488_st	-1.17	0.814074	1.18	0.185684	1.46	0.094065
hsa-miR-4651_st	-1.41	0.122454	1.18	0.691359	-1.07	0.528794
hsa-miR-520d-5p_st	1.02	0.880081	1.18	0.098184	1.02	0.942716
hsa-miR-1234_st	1.28	0.086152	1.17	0.360906	1.03	0.788183
hsa-miR-126_st	1.08	0.632676	1.17	0.100264	1.14	0.121951
hsa-miR-127-5p_st	1.03	0.938751	1.17	0.012811	1.05	0.374434
hsa-miR-16-1-star_st	1.15	0.1516	1.17	0.092062	1.18	0.155106
hsa-miR-23a_st	1.08	0.705965	1.17	0.038231	-1.09	0.261727
hsa-miR-3691-3p_st	1.14	0.184274	1.17	0.061239	1.09	0.70899
hsa-miR-4423-3p_st	1.22	0.046691	1.17	0.051867	1.08	0.387515
hsa-miR-4639-3p_st	1.07	0.806816	1.17	0.260997	1.05	0.519767
hsa-miR-592_st	1.11	0.527877	1.17	0.130154	1.06	0.98338
hsa-miR-3193_st	1.08	0.546897	1.16	0.15594	1.13	0.437044
hsa-miR-320a_st	-1.03	0.632517	1.16	0.291585	1.29	0.55945
hsa-miR-3713_st	1.17	0.476157	1.16	0.249049	-1.07	0.190744
hsa-miR-3938_st	-1.05	0.195441	1.16	0.191796	1.05	0.384105
hsa-miR-4466_st	-1.04	0.847842	1.16	0.536646	1.38	0.580012
hsa-miR-451_st	-1.07	0.192893	1.16	0.468277	1.01	0.558289
hsa-miR-4531_st	-1.05	0.447443	1.16	0.109515	1.05	0.553753
hsa-miR-4673_st	1.01	0.797345	1.16	0.030423	-1.01	0.891835
hsa-miR-484_st	1.21	0.238672	1.16	0.399843	1.02	0.56327
hsa-miR-518f_st	1	0.573967	1.16	0.102895	-1.05	0.772887
hsa-miR-7_st	-1.12	0.078888	1.16	0.320595	-1.01	0.492663
hsa-miR-1263_st	1.24	0.136792	1.15	0.128843	-1.03	0.497648
hsa-miR-140-5p_st	1.01	0.964304	1.15	0.19764	-1.04	0.966509
hsa-miR-298_st	-1.04	0.665158	1.15	0.023957	1.08	0.133193
hsa-miR-3141_st	1.07	0.521919	1.15	0.256155	1.01	0.559491
hsa-miR-3151_st	1.08	0.938402	1.15	0.829773	1.07	0.952082
hsa-miR-381_st	1.1	0.477608	1.15	0.054692	-1.05	0.477917
hsa-miR-3917_st	-1.05	0.506537	1.15	0.094333	1.08	0.22753
hsa-miR-4274_st	1.15	0.049638	1.15	0.113734	1.07	0.289833
hsa-miR-4275_st	1.03	0.599038	1.15	0.055043	1.07	0.26296
hsa-miR-4470_st	-1.01	0.897803	1.15	0.281386	-1.03	0.941344
hsa-miR-4478_st	1.23	0.051004	1.15	0.253088	1.05	0.635521
hsa-miR-4658_st	-1.02	0.832959	1.15	0.057197	1.08	0.198624
hsa-miR-4703-5p_st	1.13	0.194874	1.15	0.057531	1.08	0.746115
hsa-miR-4714-3p_st	-1.05	0.263274	1.15	0.17277	1.03	0.936757
hsa-miR-4745-5p_st	1.11	0.018956	1.15	0.037854	1.12	0.059048
hsa-miR-4776-5p_st	-1.01	0.571731	1.15	0.170793	1.31	0.126397
hsa-miR-517-star_st	-1.03	0.942168	1.15	0.086609	1.1	0.251568
hsa-miR-548w_st	-1.06	0.520619	1.15	0.012061	-1.06	0.390965
hsa-miR-658_st	-1.08	0.134272	1.15	0.718803	-1	0.528628
hsa-miR-92a_st	1.11	0.368943	1.15	0.122416	1.07	0.660957
hsa-miR-1205_st	1.05	0.291923	1.14	0.347838	1.16	0.071583
hsa-miR-1245b-5p_st	-1.01	0.479458	1.14	0.088615	1.05	0.586861
hsa-miR-1254_st	-1.08	0.679152	1.14	0.29308	-1.02	0.96031
hsa-miR-125a-5p_st	1.03	0.219624	1.14	0.111855	1.06	0.33704
hsa-miR-215_st	1.11	0.632244	1.14	0.713059	1.02	0.505643
hsa-miR-30c_st	1	0.457355	1.14	0.45915	-1	0.164746
hsa-miR-365_st	1.02	0.962775	1.14	0.297493	-1.01	0.895671
hsa-miR-3666_st	1.12	0.926691	1.14	0.711291	1.07	0.765433
hsa-miR-3668_st	1.04	0.41254	1.14	0.064237	-1.04	0.296019
hsa-miR-3688-3p_st	-1.12	0.042662	1.14	0.912145	1	0.175243
hsa-miR-3922-3p_st	-1.02	0.716822	1.14	0.056906	1.01	0.711278
hsa-miR-4500_st	1.22	0.205501	1.14	0.241595	1.09	0.606129
hsa-miR-4727-5p_st	-1.03	0.530308	1.14	0.005464	1.1	0.179742
hsa-miR-4797-5p_st	-1.01	0.376174	1.14	0.328527	1.01	0.847775
hsa-miR-593-star_st	1.05	0.92333	1.14	0.131566	1.05	0.642222
hsa-miR-921_st	-1.04	0.933894	1.14	0.12624	1.03	0.251192
hsa-let-7g-star_st	1.09	0.167058	1.13	0.093585	-1.04	0.631226
hsa-miR-100_st	1.18	0.243048	1.13	0.208013	-1	0.714728
hsa-miR-105_st	1.02	0.79686	1.13	0.2827	1.14	0.480239
hsa-miR-1273d_st	-1.06	0.338027	1.13	0.126764	1.02	0.928129
hsa-miR-151-3p_st	1.08	0.191544	1.13	0.068743	1.11	0.294911
hsa-miR-17_st	1.04	0.461998	1.13	0.030539	1.19	0.144619
hsa-miR-1973_st	1.12	0.56026	1.13	0.320333	1.21	0.023917
hsa-miR-210_st	1.17	0.0048	1.13	0.133475	1.04	0.465352
hsa-miR-302f_st	-1.09	0.115258	1.13	0.143873	-1.03	0.162712
hsa-miR-30a_st	1.06	0.49668	1.13	0.228985	-1.06	0.662221
hsa-miR-3115_st	-1.03	0.428866	1.13	0.102456	-1.06	0.603767
hsa-miR-3118_st	-1.03	0.486871	1.13	0.2257	1.06	0.767474
hsa-miR-3180_st	1.08	0.640614	1.13	0.202952	-1.02	0.726013
hsa-miR-3685_st	1.22	0.026641	1.13	0.191916	1.04	0.760486
hsa-miR-4296_st	1.06	0.211129	1.13	0.104011	1.05	0.927149
hsa-miR-4513_st	1.1	0.496757	1.13	0.575651	-1.14	0.651691
hsa-miR-4532_st	-1.13	0.175876	1.13	0.545994	-1.07	0.387228
hsa-miR-4665-5p_st	1.07	0.516614	1.13	0.544006	1.3	0.023402
hsa-miR-4697-3p_st	1.24	0.021853	1.13	0.097242	1.11	0.017046
hsa-miR-4707-5p_st	1.11	0.746549	1.13	0.532354	-1.16	0.402349
hsa-miR-611_st	1.11	0.725738	1.13	0.205147	1.18	0.204401
hsa-miR-762_st	-1.09	0.910636	1.13	0.341352	1.06	0.601535
hsa-miR-95_st	-1.04	0.177651	1.13	0.452495	1.12	0.40349
hsa-miR-129-3p_st	-1.01	0.764691	1.12	0.482388	1.02	0.695068
hsa-miR-214_st	-1.14	0.13082	1.12	0.063984	1.1	0.019665
hsa-miR-22-star_st	1.1	0.239559	1.12	0.134068	1.05	0.226146
hsa-miR-24-2-star_st	1.11	0.809124	1.12	0.298022	-1.06	0.4163
hsa-miR-30b_st	1.01	0.931729	1.12	0.10555	1.04	0.75966
hsa-miR-3143_st	1.03	0.997508	1.12	0.149618	-1.05	0.817428
hsa-miR-3646_st	1.03	0.643382	1.12	0.463754	-1.15	0.141271
hsa-miR-3678-3p_st	1.04	0.188838	1.12	0.082275	1.04	0.47793
hsa-miR-3687_st	1.09	0.25602	1.12	0.182121	1.11	0.150186
hsa-miR-411-star_st	-1.08	0.182131	1.12	0.082427	-1.16	0.051179
hsa-miR-4266_st	1	0.993471	1.12	0.234565	1.04	0.372662
hsa-miR-4431_st	1.06	0.653803	1.12	0.503602	-1.12	0.22772
hsa-miR-4674_st	1.04	0.374728	1.12	0.526578	1.05	0.856636
hsa-miR-499a-3p_st	1.14	0.7773	1.12	0.416486	1.03	0.500195
hsa-miR-524-3p_st	1.05	0.98213	1.12	0.216561	1.12	0.187217
hsa-miR-548v_st	1.13	0.015428	1.12	0.081193	-1	0.665785
hsa-miR-564_st	-1.06	0.954815	1.12	0.155035	-1.05	0.408739
hsa-miR-628-5p_st	1.25	0.090492	1.12	0.029725	1.04	0.150425
hsa-miR-744-star_st	-1.09	0.560893	1.12	0.197573	-1.03	0.753755
hsa-miR-1_st	1.07	0.10638	1.11	0.152896	1.1	0.188786
hsa-miR-149_st	1.07	0.206145	1.11	0.03966	1.01	0.950181
hsa-miR-18b_st	1.11	0.243145	1.11	0.252833	1.09	0.513259
hsa-miR-2115_st	1.25	0.044987	1.11	0.40874	1.08	0.2291
hsa-miR-224_st	-1.01	0.17222	1.11	0.140907	1.01	0.489308
hsa-miR-2277-3p_st	1.08	0.194552	1.11	0.145803	1.15	0.056794
hsa-miR-3171_st	-1.09	0.40964	1.11	0.326787	1.07	0.885784
hsa-miR-34a-star_st	-1.01	0.667067	1.11	0.566786	1.04	0.929765
hsa-miR-3714_st	1.17	0.162703	1.11	0.29939	1.01	0.768564
hsa-miR-378h_st	-1.1	0.402466	1.11	0.494085	1.02	0.631251
hsa-miR-382_st	-1.09	0.210358	1.11	0.039504	-1.07	0.129945
hsa-miR-383_st	1.01	0.690012	1.11	0.553761	1.03	0.639133
hsa-miR-4255_st	-1.04	0.69305	1.11	0.207547	1.08	0.405836
hsa-miR-4538_st	1.07	0.417766	1.11	0.065966	1.03	0.588592
hsa-miR-4638-5p_st	1.09	0.035704	1.11	0.057958	1.02	0.730476
hsa-miR-4661-3p_st	1.13	0.894005	1.11	0.139738	1	0.567404
hsa-miR-4700-5p_st	1.06	0.342608	1.11	0.204628	-1.01	0.566209
hsa-miR-4717-3p_st	1.31	0.017028	1.11	0.154917	1.06	0.69598
hsa-miR-4748_st	1.03	0.533919	1.11	0.178081	1.08	0.741362
hsa-miR-4785_st	1.07	0.286549	1.11	0.223124	1.1	0.688988
hsa-miR-513b_st	1.04	0.636478	1.11	0.014625	-1.01	0.962193
hsa-miR-524-5p_st	-1.03	0.857283	1.11	0.208807	1.11	0.072172
hsa-miR-526b-star_st	1.03	0.834929	1.11	0.050083	1.11	0.572583
hsa-miR-548k_st	1.04	0.964537	1.11	0.642687	1.21	0.517884
hsa-miR-566_st	1.15	0.718543	1.11	0.622497	1.15	0.485717
hsa-miR-616-star_st	1.09	0.794029	1.11	0.254287	1.05	0.895102
hsa-miR-939_st	-1.08	0.656897	1.11	0.414026	1.01	0.856474
hsa-miR-942_st	1.02	0.493815	1.11	0.646466	1.08	0.610786
hsa-let-7e-star_st	1.1	0.049481	1.1	0.029964	1.09	0.027447
hsa-miR-101_st	1.05	0.314573	1.1	0.041354	1.09	0.07318
hsa-miR-1184_st	-2.45	0.17423	1.1	0.922087	-1.9	0.321419
hsa-miR-132_st	1.07	0.098975	1.1	0.148878	-1.05	0.403718
hsa-miR-135b-star_st	-1.08	0.449583	1.1	0.401782	-1.01	0.986784
hsa-miR-1538_st	-1.05	0.801651	1.1	0.306548	-1.03	0.691621
hsa-miR-192_st	1.06	0.99769	1.1	0.147424	-1.1	0.733221
hsa-miR-2964a-3p_st	-1.08	0.198637	1.1	0.115149	-1.03	0.866398
hsa-miR-3126-3p_st	1.15	0.190158	1.1	0.389207	1.12	0.787181
hsa-miR-3130-3p_st	1.13	0.110502	1.1	0.195164	1.02	0.316183
hsa-miR-3202_st	1.19	0.00411	1.1	0.119901	1.38	0.00836
hsa-miR-320d_st	1.03	0.699412	1.1	0.616852	1.27	0.581007
hsa-miR-323b-5p_st	1.12	0.263725	1.1	0.067077	1.06	0.244361
hsa-miR-33b_st	1.02	0.963587	1.1	0.094042	1.06	0.366739
hsa-miR-3689b-star_st	1.02	0.812545	1.1	0.142341	1.12	0.112254
hsa-miR-375_st	1.16	0.080666	1.1	0.141746	-1.03	0.262734
hsa-miR-4273_st	1.06	0.705814	1.1	0.60283	1.06	0.487756
hsa-miR-4282_st	1.21	0.489942	1.1	0.757896	1.18	0.646464
hsa-miR-4293_st	1.08	0.133949	1.1	0.425684	1.05	0.702961
hsa-miR-4479_st	1.21	0.156045	1.1	0.232286	1.02	0.570015
hsa-miR-4527_st	-1.04	0.352036	1.1	0.413335	-1.06	0.407272
hsa-miR-4640-5p_st	-1.13	0.359553	1.1	0.964682	-1.07	0.300282
hsa-miR-4671-5p_st	1.01	0.302677	1.1	0.040454	1.01	0.599705
hsa-miR-4728-3p_st	1.02	0.525749	1.1	0.649933	1	0.807779
hsa-miR-4754_st	1.14	0.259819	1.1	0.452137	1.06	0.419891
hsa-miR-4786-5p_st	1.03	0.671541	1.1	0.194858	1.09	0.433722
hsa-miR-4802-3p_st	1.1	0.252752	1.1	0.354013	1.04	0.953245
hsa-miR-4804-5p_st	-1.02	0.614004	1.1	0.241091	1.04	0.733824
hsa-miR-511_st	1.16	0.036896	1.1	0.115964	1.09	0.12807
hsa-miR-548f_st	-1.13	0.385719	1.1	0.079138	1.04	0.276324
hsa-miR-552_st	1.14	0.234335	1.1	0.405008	-1.03	0.527084
hsa-miR-577_st	-1.03	0.925095	1.1	0.122744	1.15	0.005698
hsa-miR-770-5p_st	1.07	0.446078	1.1	0.282639	1.11	0.382686
hsa-miR-891b_st	-1.02	0.501238	1.1	0.03157	-1.05	0.576841
hsa-miR-892a_st	-1	0.959201	1.1	0.274657	-1.05	0.515868
hsa-miR-920_st	-1.04	0.784805	1.1	0.201156	-1.03	0.75148
hsa-miR-92a-2-star_st	1.05	0.445232	1.1	0.070757	1.03	0.632269
hsa-miR-128_st	1	0.670128	1.09	0.463348	1.23	0.080315
hsa-miR-1306_st	1.05	0.347664	1.09	0.283291	-1.07	0.203042
hsa-miR-200b_st	-1.01	0.896592	1.09	0.53562	-1.05	0.924983
hsa-miR-21_st	1.18	0.10615	1.09	0.421074	1.02	0.602164
hsa-miR-22_st	-1.01	0.679122	1.09	0.531348	1.06	0.293365
hsa-miR-2355-5p_st	-1.04	0.491051	1.09	0.95485	1.08	0.902485
hsa-miR-3116_st	1.23	0.017719	1.09	0.120692	-1.03	0.696749
hsa-miR-3197_st	-1.03	0.62753	1.09	0.733003	-1.08	0.743656
hsa-miR-3656_st	1.03	0.848222	1.09	0.553051	1.04	0.845825
hsa-miR-3916_st	-1	0.828848	1.09	0.195826	-1.03	0.770054
hsa-miR-3928_st	1.05	0.981605	1.09	0.803593	-1.04	0.376473
hsa-miR-4298_st	1.15	0.045806	1.09	0.256459	1.05	0.399792
hsa-miR-4303_st	1.1	0.244049	1.09	0.084918	1.06	0.568226
hsa-miR-4315_st	1.09	0.656438	1.09	0.788769	1.05	0.828033
hsa-miR-4667-5p_st	1.42	0.001891	1.09	0.305461	1.13	0.065275
hsa-miR-513c_st	1.09	0.792869	1.09	0.163658	-1.01	0.465764
hsa-miR-516a-5p_st	1	0.950042	1.09	0.149016	-1.03	0.701769
hsa-miR-576-3p_st	1.03	0.726845	1.09	0.160905	1.07	0.223319
hsa-miR-608_st	1.06	0.461474	1.09	0.015798	-1.05	0.877189
hsa-miR-645_st	1.07	0.412942	1.09	0.300555	1.07	0.578694
hsa-miR-99a_st	1.16	0.015256	1.09	0.228877	1.09	0.117011
hsa-miR-1233_st	1.18	0.111493	1.08	0.377313	1.17	0.247818
hsa-miR-1279_st	-1.04	0.653648	1.08	0.408388	-1.01	0.821873
hsa-miR-135b_st	1.05	0.654591	1.08	0.585364	-1.06	0.419958
hsa-miR-142-3p_st	-1.04	0.62706	1.08	0.840804	-1.06	0.597706
hsa-miR-152_st	1.06	0.086413	1.08	0.048313	1.17	0.078625
hsa-miR-187_st	-1.14	0.370377	1.08	0.527218	1.12	0.287325
hsa-miR-18a_st	1.02	0.807875	1.08	0.288666	1.05	0.258986
hsa-miR-1911_st	1.01	0.988738	1.08	0.397243	1.06	0.71612
hsa-miR-221_st	1.07	0.987087	1.08	0.730401	1	0.949039
hsa-miR-222-star_st	1.05	0.417961	1.08	0.298001	1.13	0.073668
hsa-miR-26b-star_st	1.11	0.163356	1.08	0.142146	1.27	0.006737
hsa-miR-29b-2-star_st	1.11	0.192248	1.08	0.458135	1.04	0.779231
hsa-miR-30c-2-star_st	-1.07	0.78649	1.08	0.070428	1.07	0.092032
hsa-miR-30e_st	-1.05	0.202603	1.08	0.076384	1.07	0.027673
hsa-miR-3136-3p_st	1.06	0.285323	1.08	0.240199	1.11	0.194164
hsa-miR-3144-3p_st	1.02	0.23102	1.08	0.157732	1.06	0.462762
hsa-miR-3672_st	1.12	0.552449	1.08	0.106754	1.01	0.978408
hsa-miR-3942-3p_st	1.1	0.032656	1.08	0.013839	1.1	0.055722
hsa-miR-423-5p_st	1.02	0.328821	1.08	0.187097	1.01	0.302696
hsa-miR-4289_st	1.2	0.007564	1.08	0.056044	1.02	0.485637
hsa-miR-4305_st	1.05	0.783027	1.08	0.96396	-1.06	0.114689
hsa-miR-4328_st	1.08	0.159426	1.08	0.392684	-1	0.937025
hsa-miR-4428_st	-1.01	0.980704	1.08	0.379777	-1.07	0.489913
hsa-miR-4435_st	1.12	0.070065	1.08	0.012456	-1.09	0.627942
hsa-miR-4441_st	1.18	0.197846	1.08	0.451169	1.02	0.935264
hsa-miR-4448_st	-1.01	0.866088	1.08	0.932963	1.04	0.855443
hsa-miR-4462_st	-1.02	0.587785	1.08	0.233429	1.01	0.48346
hsa-miR-4482_st	-1.04	0.634123	1.08	0.275173	1.02	0.361272
hsa-miR-4645-5p_st	1	0.966828	1.08	0.199958	1.07	0.541373
hsa-miR-4659a-3p_st	1.12	0.021671	1.08	0.3523	1.06	0.489163
hsa-miR-4679_st	1.04	0.959936	1.08	0.628872	-1.02	0.811759
hsa-miR-4695-5p_st	-1.21	0.717365	1.08	0.459206	-1.29	0.219242
hsa-miR-4735-5p_st	1.07	0.9733	1.08	0.497049	-1.01	0.610794
hsa-miR-4737_st	1.02	0.434659	1.08	0.468247	1.08	0.760569
hsa-miR-4771_st	-1.01	0.85121	1.08	0.801323	1.09	0.17443
hsa-miR-4777-5p_st	1.1	0.058152	1.08	0.320905	1.02	0.956529
hsa-miR-4782-5p_st	1.17	0.167393	1.08	0.654882	1.08	0.52694
hsa-miR-496_st	1.04	0.443276	1.08	0.364373	1.01	0.780451
hsa-miR-515-3p_st	-1.01	0.466577	1.08	0.451818	1.06	0.863493
hsa-miR-520d-3p_st	-1.07	0.151313	1.08	0.160072	-1.03	0.378101
hsa-miR-522-star_st	-1	0.771414	1.08	0.360873	-1.02	0.909124
hsa-miR-548ae_st	1.13	0.061836	1.08	0.061885	1.15	0.045942
hsa-miR-548c-3p_st	1.12	0.203182	1.08	0.1268	1.27	0.014622
hsa-miR-562_st	-1.13	0.122417	1.08	0.228109	1.01	0.705034
hsa-miR-587_st	-1.01	0.644691	1.08	0.354729	-1.02	0.748286
hsa-miR-617_st	1.12	0.360128	1.08	0.554043	1.07	0.741718
hsa-miR-646_st	-1.07	0.161081	1.08	0.423823	1.04	0.81345
hsa-miR-661_st	-1.04	0.499517	1.08	0.381027	1.08	0.628566
hsa-miR-662_st	1.02	0.84062	1.08	0.392118	-1.14	0.050179
hsa-miR-671-5p_st	1.1	0.403562	1.08	0.260984	1.19	0.031255
hsa-miR-99a-star_st	1.04	0.594977	1.08	0.614137	1.07	0.539939
hsa-let-7d_st	-1.1	0.326993	1.07	0.183109	1.05	0.543238
hsa-miR-1200_st	-1.01	0.867626	1.07	0.668033	1.04	0.382301
hsa-miR-1273e_st	1.1	0.167943	1.07	0.108893	-1.06	0.886417
hsa-miR-130a_st	1.19	0.154164	1.07	0.586143	1.04	0.540578
hsa-miR-1343_st	1.02	0.946366	1.07	0.302865	1.02	0.452711
hsa-miR-151-5p_st	1.04	0.323405	1.07	0.665155	1.08	0.462218
hsa-miR-1909-star_st	-1.02	0.520598	1.07	0.253784	-1.03	0.852787
hsa-miR-195_st	1.11	0.122909	1.07	0.290636	-1.12	0.048901
hsa-miR-19b-1-star_st	-1.01	0.934529	1.07	0.457403	1.03	0.662684
hsa-miR-2114-star_st	1.08	0.315141	1.07	0.337114	-1.01	0.855732
hsa-miR-28-3p_st	-1.02	0.825473	1.07	0.225119	1.05	0.601686
hsa-miR-3196_st	-1.03	0.880208	1.07	0.189989	1.02	0.630097
hsa-miR-330-3p_st	1.08	0.61349	1.07	0.27624	1.08	0.695658
hsa-miR-335-star_st	-1.02	0.373472	1.07	0.528929	1.09	0.251975
hsa-miR-337-5p_st	1.11	0.104458	1.07	0.103055	1.04	0.146063
hsa-miR-340-star_st	1.06	0.506313	1.07	0.419836	1.1	0.545686
hsa-miR-342-5p_st	1.09	0.359068	1.07	0.136908	1.02	0.711059
hsa-miR-3545-5p_st	1.06	0.23022	1.07	0.332901	-1	0.648932
hsa-miR-361-3p_st	-1.09	0.272907	1.07	0.758791	1.04	0.868876
hsa-miR-3614-5p_st	-1.11	0.128325	1.07	0.774725	-1.02	0.535701
hsa-miR-363-star_st	-1.01	0.906183	1.07	0.318876	1.12	0.110202
hsa-miR-3667-5p_st	1.04	0.422685	1.07	0.820573	1.02	0.706584
hsa-miR-3671_st	-1.17	0.362042	1.07	0.177237	1.08	0.429006
hsa-miR-3682-5p_st	-1.05	0.393492	1.07	0.184826	1.07	0.335636
hsa-miR-371-5p_st	1.03	0.749346	1.07	0.044906	-1.02	0.906378
hsa-miR-374c_st	-1.13	0.157856	1.07	0.245329	1.08	0.298282
hsa-miR-3919_st	1.07	0.041831	1.07	0.215659	-1.05	0.762878
hsa-miR-3940-3p_st	1.09	0.495611	1.07	0.631115	1.11	0.334539
hsa-miR-429_st	1.16	0.097907	1.07	0.974651	1.05	0.239635
hsa-miR-432-star_st	1.02	0.679827	1.07	0.29833	1.02	0.803108
hsa-miR-4330_st	1.02	0.620633	1.07	0.169525	-1.01	0.974342
hsa-miR-4460_st	1.07	0.316653	1.07	0.516153	1.06	0.850646
hsa-miR-4472_st	1.03	0.738984	1.07	0.282185	-1.02	0.478688
hsa-miR-4494_st	1.02	0.605746	1.07	0.21086	-1.01	0.378859
hsa-miR-449c-star_st	1.02	0.322596	1.07	0.070625	1.03	0.607226
hsa-miR-4507_st	-1.2	0.241915	1.07	0.182905	-1.1	0.469292
hsa-miR-4536_st	1.17	0.086109	1.07	0.298605	1.2	0.013216
hsa-miR-4637_st	-1.01	0.414567	1.07	0.818013	1.01	0.958652
hsa-miR-4660_st	1.02	0.928122	1.07	0.171738	1.05	0.725858
hsa-miR-4680-3p_st	-1.01	0.607553	1.07	0.405484	-1.06	0.609014
hsa-miR-4694-3p_st	1.09	0.119984	1.07	0.406952	1.1	0.696773
hsa-miR-4732-3p_st	-1.07	0.318023	1.07	0.095578	-1.05	0.5586
hsa-miR-4739_st	-1	0.726592	1.07	0.279371	-1.06	0.91189
hsa-miR-4758-3p_st	-1.11	0.284648	1.07	0.263321	1.1	0.072413
hsa-miR-4781-3p_st	1.01	0.484626	1.07	0.909089	1.03	0.883199
hsa-miR-4794_st	-1	0.531351	1.07	0.03517	1.09	0.024589
hsa-miR-486-5p_st	-1	0.849927	1.07	0.160071	1.05	0.762737
hsa-miR-487a_st	-1.04	0.56561	1.07	0.738816	-1.01	0.898606
hsa-miR-493-star_st	1.09	0.455396	1.07	0.223535	1.08	0.200815
hsa-miR-516b-star_st	1.13	0.062699	1.07	0.533319	1.07	0.534067
hsa-miR-519c-3p_st	1.07	0.087847	1.07	0.015772	-1.06	0.07357
hsa-miR-525-3p_st	-1.14	0.181507	1.07	0.064522	1	0.237959
hsa-miR-532-5p_st	-1.03	0.957162	1.07	0.304822	1.15	0.065711
hsa-miR-548y_st	-1.23	0.002418	1.07	0.379725	1.15	0.170344
hsa-miR-551b_st	1.07	0.549393	1.07	0.191771	1.09	0.399047
hsa-miR-581_st	-1.01	0.498802	1.07	0.186732	1.03	0.406842
hsa-miR-631_st	-1.11	0.188251	1.07	0.36883	1.05	0.979386
hsa-miR-767-5p_st	1.09	0.245482	1.07	0.432602	1.02	0.44503
hsa-miR-885-5p_st	1.13	0.033701	1.07	0.011863	1.08	0.146873
hsa-let-7a-2-star_st	-1.03	0.225352	1.06	0.736843	-1.03	0.22839
hsa-let-7d-star_st	1.11	0.743535	1.06	0.543232	1.3	0.157964
hsa-miR-125b_st	1.03	0.132255	1.06	0.247806	1.19	0.037937
hsa-miR-1283_st	-1.02	0.787053	1.06	0.550818	1.07	0.666682
hsa-miR-1291_st	1.03	0.666438	1.06	0.644855	1.01	0.538089
hsa-miR-1297_st	1.01	0.838821	1.06	0.226175	-1.14	0.193538
hsa-miR-1298_st	-1.01	0.502666	1.06	0.118398	1.02	0.742257
hsa-miR-130a-star_st	1.01	0.906747	1.06	0.267785	-1.18	0.229593
hsa-miR-143_st	1.01	0.586233	1.06	0.07975	1.06	0.072149
hsa-miR-154-star_st	-1.07	0.196665	1.06	0.215679	1.08	0.099054
hsa-miR-181a-2-star_st	-1.02	0.678916	1.06	0.43003	1.09	0.169819
hsa-miR-181a-star_st	-1.01	0.336973	1.06	0.278008	1.07	0.191625
hsa-miR-197_st	-1.1	0.283053	1.06	0.623969	-1	0.882477
hsa-miR-206_st	-1.06	0.872312	1.06	0.222396	-1.02	0.953299
hsa-miR-2276_st	-1.07	0.272394	1.06	0.584092	1.01	0.524769
hsa-miR-2355-3p_st	1.05	0.408423	1.06	0.40301	1.06	0.374825
hsa-miR-2392_st	1.16	0.031597	1.06	0.199572	1.02	0.469387
hsa-miR-23c_st	-1.07	0.691911	1.06	0.378952	1.01	0.91389
hsa-miR-3117-3p_st	1.07	0.691097	1.06	0.984537	-1.01	0.75556
hsa-miR-3131_st	-1.11	0.162933	1.06	0.281628	-1.05	0.149105
hsa-miR-3132_st	1.12	0.293643	1.06	0.562896	1.09	0.597637
hsa-miR-3138_st	1.06	0.200018	1.06	0.290263	-1	0.42179
hsa-miR-3140-5p_st	1.12	0.194611	1.06	0.595654	1.04	0.633307
hsa-miR-3160-5p_st	1.03	0.747518	1.06	0.794986	1.12	0.70459
hsa-miR-3185_st	-1.02	0.926492	1.06	0.374939	-1	0.658896
hsa-miR-328_st	1.01	0.908801	1.06	0.167355	1.05	0.412844
hsa-miR-3616-5p_st	-1.03	0.710898	1.06	0.287376	1.08	0.359105
hsa-miR-3675-5p_st	1.1	0.320207	1.06	0.708886	-1.03	0.384844
hsa-miR-3682-3p_st	1.08	0.555818	1.06	0.689104	1	0.797892
hsa-miR-3689a-3p_st	1.02	0.963905	1.06	0.327592	-1.01	0.797334
hsa-miR-373_st	-1.08	0.651438	1.06	0.393597	-1.06	0.90978
hsa-miR-425_st	-1.03	0.692995	1.06	0.574826	1.04	0.590778
hsa-miR-4251_st	1.13	0.027983	1.06	0.499606	1.14	0.124558
hsa-miR-4280_st	1.06	0.824784	1.06	0.96369	1.01	0.578217
hsa-miR-4309_st	1.05	0.554371	1.06	0.357783	1.09	0.431386
hsa-miR-4310_st	-1.02	0.996039	1.06	0.479855	1.02	0.74231
hsa-miR-4486_st	1.05	0.619876	1.06	0.14826	1.21	0.226246
hsa-miR-4493_st	-1.06	0.565738	1.06	0.589886	-1.04	0.337478
hsa-miR-4497_st	-1.08	0.457405	1.06	0.298743	-1.03	0.402473
hsa-miR-454-star_st	1.05	0.253308	1.06	0.27588	-1.02	0.57058
hsa-miR-466_st	1.07	0.70734	1.06	0.256888	-1.06	0.219588
hsa-miR-4671-3p_st	-1	0.880043	1.06	0.311612	-1.1	0.20044
hsa-miR-4716-3p_st	1.12	0.085116	1.06	0.702628	1.05	0.499409
hsa-miR-4720-5p_st	-1.06	0.558958	1.06	0.389911	1.17	0.132877
hsa-miR-4723-3p_st	-1.04	0.614381	1.06	0.201067	1.12	0.232384
hsa-miR-4725-5p_st	-1.01	0.237712	1.06	0.654764	-1.03	0.266354
hsa-miR-4730_st	1.04	0.620174	1.06	0.252591	1.05	0.507773
hsa-miR-4733-3p_st	1.14	0.085369	1.06	0.086098	1.06	0.280968
hsa-miR-4738-3p_st	1.2	0.071508	1.06	0.191564	1.02	0.782985
hsa-miR-4757-5p_st	-1.09	0.475959	1.06	0.532029	-1.04	0.724748
hsa-miR-4765_st	1.02	0.341965	1.06	0.972963	1.03	0.70829
hsa-miR-4774-5p_st	1.13	0.521831	1.06	0.175995	1.06	0.400113
hsa-miR-4802-5p_st	1.14	0.505227	1.06	0.463462	1.03	0.790014
hsa-miR-492_st	1.09	0.512809	1.06	0.35734	1	0.520061
hsa-miR-493_st	1.22	0.193352	1.06	0.485282	-1.01	0.778775
hsa-miR-514b-5p_st	1.26	0.060679	1.06	0.81914	1.06	0.551872
hsa-miR-525-5p_st	1.03	0.610411	1.06	0.313431	-1	0.921094
hsa-miR-526b_st	-1.02	0.829902	1.06	0.564714	-1.08	0.480873
hsa-miR-541_st	-1.01	0.686304	1.06	0.955007	-1.07	0.343669
hsa-miR-550a-star_st	-1.03	0.330106	1.06	0.906888	1.1	0.529609
hsa-miR-569_st	-1.09	0.177378	1.06	0.332985	1.08	0.88395
hsa-miR-643_st	-1.01	0.461197	1.06	0.880395	-1.05	0.82801
hsa-miR-670_st	-1.02	0.198435	1.06	0.385058	-1.02	0.860319
hsa-miR-769-3p_st	1.04	0.919079	1.06	0.129216	-1.03	0.587374
hsa-miR-875-5p_st	1.04	0.364126	1.06	0.339917	1.18	0.055003
hsa-miR-99b-star_st	1.01	0.714628	1.06	0.748465	1.02	0.816248
hsa-miR-106b_st	-1.18	0.174723	1.05	0.694889	-1	0.652818
hsa-miR-1225-3p_st	1.04	0.552841	1.05	0.92014	-1.1	0.243616
hsa-miR-1225-5p_st	-1.03	0.891249	1.05	0.112539	1.14	0.112449
hsa-miR-1238_st	-1.01	0.705715	1.05	0.852224	1.02	0.774944
hsa-miR-1265_st	-1.05	0.195832	1.05	0.803545	1.11	0.979573
hsa-miR-1269_st	1.07	0.763045	1.05	0.683667	1.08	0.575449
hsa-miR-1278_st	1.32	0.000268	1.05	0.246404	1.09	0.069055
hsa-miR-143-star_st	-1.04	0.970008	1.05	0.320816	1.07	0.266549
hsa-miR-15b_st	1.16	0.159381	1.05	0.667989	1.03	0.515915
hsa-miR-185-star_st	1	0.55343	1.05	0.255743	1.04	0.449501
hsa-miR-200a-star_st	1.15	0.018403	1.05	0.791716	-1.01	0.836291
hsa-miR-2116_st	1.06	0.48116	1.05	0.261903	1.06	0.662206
hsa-miR-21-star_st	-1.15	0.041063	1.05	0.41846	-1.06	0.407117
hsa-miR-2278_st	1.12	0.43969	1.05	0.879905	1	0.737239
hsa-miR-297_st	1.05	0.600192	1.05	0.584949	-1.04	0.782619
hsa-miR-30a-star_st	-1.09	0.204102	1.05	0.414746	-1.01	0.559227
hsa-miR-30c-1-star_st	1.05	0.366577	1.05	0.583957	-1	0.890132
hsa-miR-3136-5p_st	-1.01	0.86283	1.05	0.074758	1.03	0.272289
hsa-miR-3156-3p_st	-1.18	0.391781	1.05	0.513502	1.04	0.739084
hsa-miR-3173-3p_st	1.02	0.514382	1.05	0.537828	1.09	0.63817
hsa-miR-3175_st	-1.03	0.410258	1.05	0.332201	1.03	0.69384
hsa-miR-3177-3p_st	1.06	0.750871	1.05	0.545801	1	0.97426
hsa-miR-31-star_st	1.02	0.398251	1.05	0.290363	1.02	0.240143
hsa-miR-3609_st	1.12	0.050139	1.05	0.239794	1.16	0.034486
hsa-miR-3616-3p_st	-1.03	0.50369	1.05	0.406164	1.07	0.640269
hsa-miR-3667-3p_st	-1.01	0.781212	1.05	0.479697	-1.01	0.346182
hsa-miR-3673_st	-1.01	0.582168	1.05	0.389814	1	0.580654
hsa-miR-3689a-5p_st	-1.04	0.382782	1.05	0.414171	-1.08	0.538889
hsa-miR-370_st	1	0.93461	1.05	0.547883	-1.1	0.356217
hsa-miR-378f_st	1.18	0.277472	1.05	0.703217	1.17	0.117229
hsa-miR-3910_st	-1.01	0.300047	1.05	0.702827	1.14	0.217735
hsa-miR-3913-5p_st	1.13	0.103825	1.05	0.089059	1.13	0.779029
hsa-miR-3915_st	-1.01	0.502935	1.05	0.76648	-1.06	0.526581
hsa-miR-4252_st	1.22	0.152716	1.05	0.472276	1.03	0.861368
hsa-miR-4424_st	-1.09	0.31659	1.05	0.612076	-1.03	0.333676
hsa-miR-4459_st	1.02	0.785984	1.05	0.969703	-1.01	0.672677
hsa-miR-4475_st	1.04	0.978506	1.05	0.861377	1.07	0.704988
hsa-miR-450a_st	-1.04	0.464609	1.05	0.12963	-1.16	0.267826
hsa-miR-4529-5p_st	-1.02	0.767363	1.05	0.479854	1	0.776506
hsa-miR-4535_st	1.1	0.130054	1.05	0.381647	1	0.867493
hsa-miR-4711-3p_st	1.1	0.664746	1.05	0.791707	1.15	0.290371
hsa-miR-4713-3p_st	1.02	0.865018	1.05	0.562377	-1.06	0.913965
hsa-miR-4732-5p_st	1.07	0.894269	1.05	0.980898	1.05	0.913478
hsa-miR-4740-3p_st	-1.06	0.737043	1.05	0.320979	-1.05	0.378472
hsa-miR-4753-3p_st	1.01	0.874852	1.05	0.8023	1.02	0.983496
hsa-miR-4770_st	1.09	0.072479	1.05	0.395136	1.03	0.201118
hsa-miR-4796-5p_st	-1.02	0.910232	1.05	0.309913	-1.01	0.513134
hsa-miR-4799-5p_st	1.11	0.311549	1.05	0.241091	-1.01	0.774733
hsa-miR-508-5p_st	1.01	0.994214	1.05	0.322064	-1.04	0.460228
hsa-miR-518c-star_st	1.01	0.912193	1.05	0.438902	1.02	0.915729
hsa-miR-518e_st	-1.01	0.994065	1.05	0.519181	-1.02	0.804953
hsa-miR-548d-5p_st	1.01	0.661721	1.05	0.347638	1.02	0.880741
hsa-miR-548z_st	-1.12	0.195885	1.05	0.529326	1	0.938594
hsa-miR-549_st	1.09	0.91505	1.05	0.659267	1	0.764474
hsa-miR-580_st	1.04	0.650159	1.05	0.35793	-1.12	0.026279
hsa-miR-600_st	1.04	0.371354	1.05	0.150362	1.12	0.010202
hsa-miR-676_st	1.12	0.036465	1.05	0.362158	1.01	0.37353
hsa-miR-103b_st	1.03	0.813579	1.04	0.901228	-1.09	0.375858
hsa-miR-1204_st	1.08	0.241007	1.04	0.857732	1.07	0.306597
hsa-miR-1290_st	1.05	0.470676	1.04	0.54845	1.02	0.385819
hsa-miR-1305_st	1.06	0.487643	1.04	0.748578	1.02	0.787767
hsa-miR-137_st	1.06	0.327639	1.04	0.181134	1.21	0.004406
hsa-miR-146b-5p_st	1.01	0.69126	1.04	0.323029	-1.06	0.655159
hsa-miR-155_st	-1.01	0.608885	1.04	0.517931	1.06	0.537146
hsa-miR-183_st	-1.07	0.269285	1.04	0.960154	-1.06	0.770272
hsa-miR-188-3p_st	1.37	0.126813	1.04	0.968431	1.04	0.767779
hsa-miR-1908_st	-1.5	0.187141	1.04	0.634345	-1.28	0.152589
hsa-miR-196b_st	1.01	0.845096	1.04	0.312746	1.05	0.787325
hsa-miR-200a_st	1.03	0.274753	1.04	0.591328	-1.06	0.985193
hsa-miR-20b_st	1	0.907538	1.04	0.106058	-1.01	0.787213
hsa-miR-222_st	-1.06	0.373461	1.04	0.471666	-1.08	0.296608
hsa-miR-3064-5p_st	1.05	0.258772	1.04	0.696154	1.07	0.10255
hsa-miR-3117-5p_st	1.04	0.499888	1.04	0.456717	-1.09	0.400942
hsa-miR-3137_st	1.03	0.214652	1.04	0.724857	1.13	0.066127
hsa-miR-3189-5p_st	1.16	0.550007	1.04	0.924528	-1.1	0.177793
hsa-miR-323b-3p_st	-1.15	0.251873	1.04	0.53697	-1.16	0.160293
hsa-miR-329_st	-1.02	0.694677	1.04	0.257445	-1.12	0.03838
hsa-miR-335_st	-1.04	0.365574	1.04	0.908906	1.11	0.585106
hsa-miR-339-3p_st	1.15	0.329803	1.04	0.920625	1.12	0.493387
hsa-miR-3605-5p_st	-1.03	0.207315	1.04	0.479321	1.13	0.163735
hsa-miR-3622a-3p_st	-1.02	0.724363	1.04	0.810488	-1.09	0.208382
hsa-miR-3649_st	-1.03	0.705264	1.04	0.790423	1.1	0.2803
hsa-miR-3661_st	-1.1	0.684496	1.04	0.616873	1	0.990878
hsa-miR-3677-5p_st	1.03	0.383829	1.04	0.513498	-1.03	0.663315
hsa-miR-3680_st	-1.12	0.849291	1.04	0.724215	1.02	0.97847
hsa-miR-3691-5p_st	-1	0.506738	1.04	0.245525	-1.01	0.70635
hsa-miR-372_st	-1.04	0.717939	1.04	0.316779	-1.13	0.212696
hsa-miR-3922-5p_st	1.09	0.126781	1.04	0.380276	1.08	0.701803
hsa-miR-3935_st	1.15	0.059069	1.04	0.430901	1.01	0.668813
hsa-miR-4258_st	1.02	0.904283	1.04	0.967312	-1.03	0.397128
hsa-miR-4263_st	-1	0.384666	1.04	0.897909	-1.18	0.111704
hsa-miR-4264_st	1.1	0.187521	1.04	0.584367	-1.08	0.141184
hsa-miR-4270_st	1.08	0.951229	1.04	0.726814	1.05	0.888353
hsa-miR-4277_st	-1.1	0.382953	1.04	0.335283	-1.06	0.377607
hsa-miR-4290_st	1.05	0.66052	1.04	0.753447	-1.04	0.681346
hsa-miR-4304_st	-1.03	0.484689	1.04	0.779538	1.04	0.892928
hsa-miR-4319_st	1.01	0.709693	1.04	0.616405	1.03	0.650565
hsa-miR-4496_st	-1.18	0.306954	1.04	0.417156	-1.13	0.513521
hsa-miR-4508_st	-1.25	0.195579	1.04	0.916697	-1.1	0.52947
hsa-miR-4523_st	-1.02	0.485974	1.04	0.959723	1.09	0.664227
hsa-miR-452-star_st	1.01	0.930714	1.04	0.475542	-1.04	0.707515
hsa-miR-4665-3p_st	1.02	0.517612	1.04	0.559084	-1.01	0.902305
hsa-miR-4687-3p_st	1.24	0.009758	1.04	0.574433	1.03	0.591344
hsa-miR-4722-3p_st	1.15	0.59677	1.04	0.802168	1.03	0.733187
hsa-miR-4729_st	1	0.92806	1.04	0.560805	-1.02	0.72159
hsa-miR-4736_st	1.02	0.644749	1.04	0.692876	-1.02	0.483465
hsa-miR-4761-3p_st	1.04	0.629717	1.04	0.249726	1.13	0.131868
hsa-miR-4764-5p_st	-1.07	0.371823	1.04	0.701605	1.12	0.333884
hsa-miR-4772-5p_st	1.09	0.81704	1.04	0.390036	1.05	0.329331
hsa-miR-4778-3p_st	1.04	0.729715	1.04	0.778767	1.06	0.988163
hsa-miR-4788_st	1.1	0.798999	1.04	0.495687	-1.01	0.738973
hsa-miR-4801_st	1.04	0.308864	1.04	0.36285	1.15	0.012722
hsa-miR-518a-3p_st	-1.14	0.280167	1.04	0.383991	1.13	0.407896
hsa-miR-519b-3p_st	1	0.789001	1.04	0.931105	1.04	0.716396
hsa-miR-520b_st	-1.01	0.747685	1.04	0.711278	1.04	0.791475
hsa-miR-523_st	-1.02	0.921107	1.04	0.407306	-1.09	0.897966
hsa-miR-523-star_st	1.01	0.916629	1.04	0.5094	1.08	0.345176
hsa-miR-548n_st	1.04	0.910318	1.04	0.89301	1.01	0.469822
hsa-miR-572_st	1.05	0.617148	1.04	0.519144	1.2	0.255242
hsa-miR-574-3p_st	1.49	0.077777	1.04	0.75706	1.05	0.889681
hsa-miR-575_st	1.1	0.121007	1.04	0.36621	1.11	0.076343
hsa-miR-578_st	1.12	0.076793	1.04	0.87959	1.02	0.795647
hsa-miR-579_st	-1.05	0.454112	1.04	0.790288	1.1	0.242669
hsa-miR-584_st	-1.01	0.474528	1.04	0.208806	1	0.321791
hsa-miR-590-3p_st	-1	0.983576	1.04	0.606819	-1.02	0.74234
hsa-miR-609_st	-1.13	0.2959	1.04	0.39087	-1.03	0.912582
hsa-miR-625-star_st	-1	0.82825	1.04	0.719124	1.04	0.822249
hsa-miR-642a_st	-1.05	0.994922	1.04	0.439458	-1.03	0.558612
hsa-miR-649_st	-1.02	0.405868	1.04	0.63296	-1.05	0.19458
hsa-miR-668_st	1.07	0.46474	1.04	0.933977	1.13	0.09785
hsa-miR-892b_st	-1.02	0.670618	1.04	0.366562	-1.04	0.423074
hsa-miR-101-star_st	-1.18	0.188218	1.03	0.967334	-1.14	0.239083
hsa-miR-106a_st	-1.13	0.099407	1.03	0.729797	-1.11	0.168339
hsa-miR-107_st	1.11	0.186188	1.03	0.969422	-1.01	0.591243
hsa-miR-10b_st	-1.13	0.109837	1.03	0.54008	1.1	0.646973
hsa-miR-1178_st	1.01	0.87337	1.03	0.60191	1.08	0.463778
hsa-miR-1179_st	1	0.858199	1.03	0.228017	-1.07	0.477752
hsa-miR-1197_st	-1.12	0.198079	1.03	0.414695	1.06	0.343726
hsa-miR-124_st	-1.02	0.969653	1.03	0.981432	1.03	0.828536
hsa-miR-1266_st	-1.05	0.392472	1.03	0.863066	-1.15	0.083742
hsa-miR-1270_st	-1.03	0.751326	1.03	0.218313	1	0.288651
hsa-miR-1285_st	1	0.950409	1.03	0.837013	1.08	0.262101
hsa-miR-1296_st	1.08	0.41295	1.03	0.965346	-1.02	0.52929
hsa-miR-1301_st	-1.03	0.46578	1.03	0.748445	1.01	0.931662
hsa-miR-1303_st	-1.03	0.312227	1.03	0.731643	1	0.921995
hsa-miR-135a_st	1.04	0.352883	1.03	0.266262	1.05	0.080506
hsa-miR-144-star_st	1.02	0.367546	1.03	0.997482	1.09	0.426758
hsa-miR-148a_st	-1.05	0.47327	1.03	0.275895	1.12	0.039692
hsa-miR-150_st	1.03	0.370053	1.03	0.989048	1.11	0.404966
hsa-miR-154_st	1.03	0.470605	1.03	0.851206	-1.04	0.932208
hsa-miR-1909_st	1.08	0.264264	1.03	0.42273	-1.05	0.64891
hsa-miR-1913_st	1.09	0.480589	1.03	0.683923	1.06	0.696278
hsa-miR-193b-star_st	1.01	0.696755	1.03	0.889243	-1.02	0.30943
hsa-miR-19b-2-star_st	1.03	0.892824	1.03	0.83471	1.04	0.582347
hsa-miR-200b-star_st	1.23	0.035482	1.03	0.565494	1.14	0.172145
hsa-miR-200c-star_st	1.02	0.829605	1.03	0.762388	1.03	0.684299
hsa-miR-25-star_st	-1.08	0.208726	1.03	0.523072	-1.04	0.875086
hsa-miR-27a_st	1.02	0.725115	1.03	0.794141	-1.02	0.615243
hsa-miR-29a_st	1.03	0.633246	1.03	0.702973	1.31	0.001225
hsa-miR-3065-5p_st	-1.06	0.873919	1.03	0.665647	-1	0.91472
hsa-miR-3129-3p_st	-1.01	0.640249	1.03	0.835808	-1.09	0.528482
hsa-miR-3134_st	1.16	0.054306	1.03	0.502324	1.1	0.182792
hsa-miR-3150a-5p_st	1.04	0.827662	1.03	0.713732	-1.06	0.277274
hsa-miR-3183_st	1.2	0.002544	1.03	0.524027	1.04	0.075912
hsa-miR-3187-5p_st	-1.05	0.968309	1.03	0.961408	-1.11	0.268043
hsa-miR-326_st	-1.06	0.320783	1.03	0.931669	-1.07	0.134415
hsa-miR-338-3p_st	1.02	0.838807	1.03	0.500642	1.03	0.29997
hsa-miR-33a-star_st	-1.01	0.448713	1.03	0.713531	-1	0.679519
hsa-miR-342-3p_st	1.15	0.336315	1.03	0.859812	1.07	0.168853
hsa-miR-34b-star_st	1.12	0.587512	1.03	0.814703	1.01	0.75956
hsa-miR-3591-5p_st	-1.02	0.824061	1.03	0.906233	1.09	0.311297
hsa-miR-3607-5p_st	1.12	0.400136	1.03	0.805001	-1.07	0.359774
hsa-miR-3653_st	1.05	0.220695	1.03	0.278459	-1.17	0.736551
hsa-miR-3664-3p_st	1.1	0.946928	1.03	0.949803	1.07	0.939195
hsa-miR-367-star_st	1.06	0.665748	1.03	0.707483	-1.12	0.696015
hsa-miR-3684_st	-1.03	0.146877	1.03	0.18171	-1.01	0.920923
hsa-miR-369-5p_st	1.01	0.571465	1.03	0.261264	1.11	0.093819
hsa-miR-373-star_st	-1.11	0.063865	1.03	0.600179	-1.14	0.020493
hsa-miR-376a_st	-1.14	0.896264	1.03	0.847216	-1.05	0.666312
hsa-miR-378d_st	1.05	0.176737	1.03	0.294541	1.13	0.202114
hsa-miR-421_st	-1.04	0.311909	1.03	0.881128	1.07	0.805926
hsa-miR-4253_st	1.01	0.860782	1.03	0.759811	-1.14	0.039671
hsa-miR-4268_st	1.05	0.642893	1.03	0.935322	-1.04	0.991059
hsa-miR-4307_st	1.02	0.670593	1.03	0.480931	1.06	0.879646
hsa-miR-4316_st	1.07	0.28271	1.03	0.346725	1.07	0.801013
hsa-miR-433_st	-1.06	0.898063	1.03	0.688764	1.04	0.89369
hsa-miR-4641_st	1.13	0.654924	1.03	0.876074	1.05	0.289099
hsa-miR-4664-5p_st	1.03	0.788318	1.03	0.801789	1.14	0.22916
hsa-miR-4669_st	1.04	0.6788	1.03	0.562579	1.05	0.737298
hsa-miR-4672_st	1.09	0.044275	1.03	0.410057	1.11	0.124594
hsa-miR-4709-3p_st	1.11	0.825038	1.03	0.858642	-1.05	0.395266
hsa-miR-4712-3p_st	-1.02	0.694735	1.03	0.522173	1.04	0.974295
hsa-miR-4734_st	-1.02	0.891936	1.03	0.043682	1.01	0.325865
hsa-miR-4742-5p_st	1.05	0.926997	1.03	0.889515	-1.15	0.222295
hsa-miR-4786-3p_st	1.11	0.627902	1.03	0.917009	1.02	0.568466
hsa-miR-4790-3p_st	-1.07	0.431516	1.03	0.985545	-1.07	0.202914
hsa-miR-4804-3p_st	1.06	0.488726	1.03	0.477766	1.06	0.781787
hsa-miR-488_st	-1.02	0.329297	1.03	0.942911	-1.02	0.33218
hsa-miR-490-5p_st	1.03	0.887344	1.03	0.326175	-1.05	0.500863
hsa-miR-502-3p_st	1.14	0.209997	1.03	0.935176	-1.09	0.201237
hsa-miR-503_st	-1.1	0.412127	1.03	0.476745	1.07	0.551652
hsa-miR-516b_st	-1.09	0.328151	1.03	0.916691	-1.15	0.129085
hsa-miR-518e-star_st	1.06	0.432953	1.03	0.910678	1.03	0.816089
hsa-miR-527_st	-1.06	0.364519	1.03	0.584724	-1.05	0.949836
hsa-miR-542-3p_st	1.09	0.808749	1.03	0.736293	1.11	0.270462
hsa-miR-548b-5p_st	-1.07	0.583558	1.03	0.697792	1.13	0.071787
hsa-miR-567_st	-1.07	0.485732	1.03	0.636459	-1.06	0.256331
hsa-miR-588_st	-1.03	0.93989	1.03	0.732482	1.12	0.501435
hsa-miR-595_st	-1.04	0.396432	1.03	0.380724	1.05	0.341582
hsa-miR-606_st	-1.02	0.546701	1.03	0.487374	-1.03	0.63818
hsa-miR-624_st	1.03	0.72077	1.03	0.83265	-1.22	0.018738
hsa-miR-627_st	1.03	0.752463	1.03	0.605151	-1.02	0.799536
hsa-miR-647_st	1.02	0.999042	1.03	0.718122	-1.08	0.319944
hsa-miR-675-star_st	1.05	0.634441	1.03	0.491852	-1.07	0.601058
hsa-miR-708_st	-1.04	0.786472	1.03	0.671891	-1.09	0.173347
hsa-miR-708-star_st	-1.03	0.681102	1.03	0.924674	1.11	0.408383
hsa-miR-876-3p_st	-1.03	0.395699	1.03	0.238287	-1.04	0.245197
hsa-miR-92b_st	1.09	0.276694	1.03	0.727874	1.04	0.16853
hsa-miR-99b_st	-1.08	0.236431	1.03	0.757496	-1.02	0.66589
hsa-let-7e_st	-1	0.924914	1.02	0.79106	-1	0.545472
hsa-let-7f-1-star_st	1.03	0.735423	1.02	0.774844	-1.02	0.355544
hsa-miR-1267_st	1.07	0.306105	1.02	0.875938	1.35	0.002411
hsa-miR-1268b_st	-1.09	0.272147	1.02	0.78963	1.09	0.99979
hsa-miR-126-star_st	1.19	0.045612	1.02	0.345258	-1.05	0.404876
hsa-miR-1299_st	1.05	0.260742	1.02	0.855122	-1.03	0.598106
hsa-miR-1323_st	-1.09	0.015179	1.02	0.157736	-1.05	0.614762
hsa-miR-132-star_st	1.07	0.105167	1.02	0.543042	1.16	0.105106
hsa-miR-141_st	-1.12	0.065177	1.02	0.820618	-1.13	0.623223
hsa-miR-18b-star_st	-1.03	0.347166	1.02	0.665424	-1.05	0.259934
hsa-miR-193b_st	-1.01	0.705096	1.02	0.365246	-1.04	0.589001
hsa-miR-205_st	-1.07	0.358106	1.02	0.877157	-1	0.804302
hsa-miR-2116-star_st	-1.11	0.11835	1.02	0.941572	-1	0.724568
hsa-miR-218-2-star_st	1.11	0.312529	1.02	0.861706	-1.04	0.783045
hsa-miR-219-1-3p_st	1.03	0.780953	1.02	0.688226	-1.02	0.176069
hsa-miR-27b_st	1.06	0.76046	1.02	0.699324	1.1	0.373243
hsa-miR-2964a-5p_st	1.04	0.155859	1.02	0.373424	1.05	0.437103
hsa-miR-299-5p_st	-1.02	0.721565	1.02	0.888532	-1.03	0.328521
hsa-miR-302b-star_st	1.01	0.768816	1.02	0.828084	-1.01	0.498032
hsa-miR-302d_st	1.03	0.675527	1.02	0.564681	1.15	0.494633
hsa-miR-3074-5p_st	1.13	0.225314	1.02	0.524767	1.07	0.666156
hsa-miR-3124-3p_st	1.09	0.092796	1.02	0.690803	1	0.961629
hsa-miR-3129-5p_st	-1.08	0.204551	1.02	0.523563	-1.02	0.17641
hsa-miR-3130-5p_st	-1.05	0.205917	1.02	0.728194	1.13	0.575843
hsa-miR-3158-3p_st	1.12	0.736944	1.02	0.65575	-1.01	0.77013
hsa-miR-3187-3p_st	1.09	0.132292	1.02	0.613581	1.02	0.655524
hsa-miR-3194-3p_st	1.05	0.474881	1.02	0.473023	1.02	0.667071
hsa-miR-324-3p_st	1.02	0.959936	1.02	0.663188	1.11	0.326804
hsa-miR-331-3p_st	-1.06	0.793295	1.02	0.543816	1.02	0.524855
hsa-miR-3607-3p_st	1.04	0.897255	1.02	0.782558	1.07	0.576686
hsa-miR-3611_st	1.16	0.227867	1.02	0.616951	1.22	0.025805
hsa-miR-3612_st	1.12	0.75725	1.02	0.663462	1.07	0.473438
hsa-miR-362-3p_st	-1.13	0.326606	1.02	0.274629	-1.17	0.125314
hsa-miR-3677-3p_st	1.01	0.500707	1.02	0.396693	-1.04	0.373216
hsa-miR-3681_st	-1.04	0.25316	1.02	0.991993	1.03	0.998834
hsa-miR-374b_st	1.14	0.721378	1.02	0.85695	-1.02	0.58702
hsa-miR-376a-star_st	1.01	0.573193	1.02	0.53293	-1.03	0.889264
hsa-miR-3908_st	-1.11	0.115666	1.02	0.666136	-1.01	0.841728
hsa-miR-3911_st	-1.05	0.285957	1.02	0.985632	1.12	0.190238
hsa-miR-3925-3p_st	1.02	0.271408	1.02	0.600537	1.08	0.388191
hsa-miR-3927_st	1.23	0.06387	1.02	0.672357	-1.05	0.115041
hsa-miR-3941_st	1.06	0.652571	1.02	0.962505	1.01	0.958589
hsa-miR-3975_st	1.14	0.073913	1.02	0.740755	1.04	0.714131
hsa-miR-425-star_st	-1.01	0.915228	1.02	0.899667	-1.13	0.298701
hsa-miR-4279_st	1.08	0.025606	1.02	0.575391	1.01	0.943969
hsa-miR-4302_st	-1.01	0.517729	1.02	0.284419	1.07	0.290424
hsa-miR-4434_st	-1.07	0.296466	1.02	0.538335	-1.03	0.848397
hsa-miR-4436b-5p_st	-1.03	0.644399	1.02	0.789802	1.04	0.649348
hsa-miR-4450_st	-1	0.843609	1.02	0.44281	-1.1	0.456293
hsa-miR-4451_st	1.14	0.659373	1.02	0.241582	-1.01	0.355888
hsa-miR-4461_st	1.05	0.52682	1.02	0.558907	-1	0.796035
hsa-miR-4465_st	1.02	0.322882	1.02	0.241288	1.12	0.122876
hsa-miR-4477b_st	-1.13	0.150001	1.02	0.405107	-1.19	0.011867
hsa-miR-449a_st	1.01	0.98173	1.02	0.817756	1.15	0.056033
hsa-miR-4502_st	-1.18	0.067549	1.02	0.757834	-1.04	0.29614
hsa-miR-4519_st	1.01	0.434726	1.02	0.395837	1.15	0.136426
hsa-miR-4520a-3p_st	1.03	0.654412	1.02	0.934585	-1.07	0.188696
hsa-miR-4636_st	-1.05	0.101356	1.02	0.68133	1	0.591312
hsa-miR-4643_st	-1.03	0.546709	1.02	0.971196	1.03	0.794465
hsa-miR-4644_st	1.04	0.496859	1.02	0.864717	-1.03	0.394426
hsa-miR-4648_st	1.01	0.763927	1.02	0.789174	-1.08	0.119539
hsa-miR-4649-3p_st	1	0.969789	1.02	0.562174	1.11	0.166974
hsa-miR-4655-3p_st	-1.04	0.158154	1.02	0.697414	-1.02	0.453467
hsa-miR-4655-5p_st	-1.2	0.287716	1.02	0.899988	-1.12	0.391171
hsa-miR-4662b_st	-1.07	0.476954	1.02	0.924912	-1.11	0.760615
hsa-miR-4666-5p_st	1	0.839366	1.02	0.719018	1.06	0.890389
hsa-miR-4687-5p_st	-1.02	0.748121	1.02	0.605008	1.11	0.400181
hsa-miR-4691-5p_st	-1.02	0.585243	1.02	0.557416	-1.01	0.310149
hsa-miR-4708-3p_st	-1.08	0.104726	1.02	0.590089	1.02	0.596423
hsa-miR-4715-3p_st	1.05	0.181456	1.02	0.44623	1.09	0.176855
hsa-miR-4723-5p_st	1.03	0.514509	1.02	0.717933	-1.1	0.558811
hsa-miR-4738-5p_st	-1.05	0.457196	1.02	0.921094	1	0.285304
hsa-miR-4750_st	-1.04	0.790097	1.02	0.940561	1.02	0.855046
hsa-miR-4762-3p_st	1.16	0.212871	1.02	0.913117	1.02	0.611339
hsa-miR-4769-3p_st	1.02	0.69401	1.02	0.868615	-1.09	0.288224
hsa-miR-4769-5p_st	1.19	0.574602	1.02	0.180349	1.04	0.680046
hsa-miR-4783-3p_st	-1.04	0.671065	1.02	0.924076	-1.05	0.448551
hsa-miR-4800-5p_st	1.07	0.472112	1.02	0.959155	1.06	0.485911
hsa-miR-486-3p_st	1.02	0.880292	1.02	0.750395	-1.01	0.650659
hsa-miR-488-star_st	1.2	0.150216	1.02	0.858946	-1.01	0.900687
hsa-miR-499-5p_st	1.04	0.600018	1.02	0.389743	1.02	0.974098
hsa-miR-5096_st	1.09	0.176746	1.02	0.713452	-1.07	0.446238
hsa-miR-520c-3p_st	-1.02	0.801403	1.02	0.700138	-1.13	0.128196
hsa-miR-539_st	-1.01	0.75338	1.02	0.862413	-1.07	0.169489
hsa-miR-548am_st	-1.02	0.751564	1.02	0.613993	-1.02	0.594107
hsa-miR-596_st	-1.03	0.853894	1.02	0.658497	-1.1	0.409426
hsa-miR-612_st	1.15	0.914159	1.02	0.493574	-1.01	0.765801
hsa-miR-621_st	-1.22	0.047117	1.02	0.906592	-1.09	0.244669
hsa-miR-642b_st	1.01	0.962632	1.02	0.819082	-1.02	0.739219
hsa-miR-943_st	-1.04	0.360727	1.02	0.562111	1	0.580217
hsa-miR-96_st	1.05	0.654621	1.02	0.894377	1.01	0.797832
hsa-let-7a_st	1.09	0.099346	1.01	0.732759	-1.04	0.674914
hsa-let-7i-star_st	1.13	0.073469	1.01	0.568845	1.01	0.782547
hsa-miR-1255b_st	1.08	0.800141	1.01	0.895652	1.05	0.789778
hsa-miR-125b-1-star_st	1.04	0.650474	1.01	0.956834	1.05	0.656048
hsa-miR-1262_st	-1.09	0.236591	1.01	0.977176	-1.21	0.727212
hsa-miR-1269b_st	-1.02	0.535387	1.01	0.790068	-1.09	0.724007
hsa-miR-1292_st	-1.26	0.097771	1.01	0.900667	1.06	0.971792
hsa-miR-134_st	-1.1	0.506108	1.01	0.788598	-1.04	0.673116
hsa-miR-136-star_st	-1.1	0.133142	1.01	0.777007	-1.05	0.974294
hsa-miR-146a_st	-1.1	0.279408	1.01	0.973921	-1.02	0.738729
hsa-miR-148a-star_st	-1.07	0.628893	1.01	0.652668	1.14	0.024308
hsa-miR-181d_st	-1.05	0.507413	1.01	0.297289	-1.06	0.633056
hsa-miR-182_st	1.05	0.551712	1.01	0.692295	1.06	0.55422
hsa-miR-185_st	-1.06	0.359278	1.01	0.563251	-1.03	0.417435
hsa-miR-18a-star_st	1.02	0.870539	1.01	0.698123	-1.06	0.167589
hsa-miR-1914_st	-1.04	0.308834	1.01	0.539049	1	0.529204
hsa-miR-191-star_st	-1.03	0.975427	1.01	0.520696	1.03	0.460949
hsa-miR-205-star_st	-1	0.312493	1.01	0.563081	1.01	0.477712
hsa-miR-216b_st	-1.05	0.430544	1.01	0.581274	-1.07	0.368588
hsa-miR-221-star_st	1.01	0.614427	1.01	0.624051	1.02	0.388483
hsa-miR-3074-3p_st	1.11	0.386147	1.01	0.569683	1.12	0.29278
hsa-miR-3121-3p_st	1.16	0.299634	1.01	0.333606	1.09	0.405446
hsa-miR-3133_st	1.01	0.402634	1.01	0.671825	1.13	0.188212
hsa-miR-3174_st	1.06	0.530017	1.01	0.81552	-1.07	0.161585
hsa-miR-3182_st	1.15	0.062977	1.01	0.99436	1.11	0.045682
hsa-miR-3189-3p_st	1.08	0.349913	1.01	0.765736	1.07	0.553994
hsa-miR-324-5p_st	-1.01	0.782597	1.01	0.348312	1.05	0.419136
hsa-miR-339-5p_st	1.01	0.695886	1.01	0.554204	-1.01	0.783006
hsa-miR-340_st	-1.11	0.214685	1.01	0.880453	-1.04	0.413218
hsa-miR-3610_st	1.05	0.557333	1.01	0.99729	1.06	0.517652
hsa-miR-3620_st	-1.05	0.18701	1.01	0.807465	-1.15	0.086686
hsa-miR-3664-5p_st	1.15	0.080266	1.01	0.442467	1.04	0.861168
hsa-miR-3678-5p_st	1.01	0.908518	1.01	0.687501	1.09	0.21206
hsa-miR-3689c_st	-1.02	0.356843	1.01	0.569424	-1.01	0.685836
hsa-miR-3689d_st	-1.02	0.41256	1.01	0.92418	-1.09	0.15959
hsa-miR-3689e_st	1.07	0.460728	1.01	0.725223	-1.06	0.33409
hsa-miR-3692-star_st	1.07	0.258327	1.01	0.920247	-1.01	0.444533
hsa-miR-377_st	-1.2	0.0042	1.01	0.860673	-1.09	0.494138
hsa-miR-378e_st	1.06	0.204134	1.01	0.420652	1.06	0.728339
hsa-miR-378i_st	1.1	0.19469	1.01	0.397757	1.07	0.627855
hsa-miR-3913-3p_st	1.02	0.276632	1.01	0.741071	1.02	0.58279
hsa-miR-3972_st	1.04	0.959097	1.01	0.730993	-1.04	0.895307
hsa-miR-3976_st	-1.12	0.155635	1.01	0.33811	-1.09	0.392875
hsa-miR-3978_st	-1.05	0.918128	1.01	0.284409	1.19	0.399097
hsa-miR-4294_st	1.02	0.436266	1.01	0.838805	1.04	0.658312
hsa-miR-4325_st	1.1	0.137416	1.01	0.444157	1.16	0.147177
hsa-miR-4418_st	1.08	0.085024	1.01	0.925934	-1.19	0.012003
hsa-miR-4432_st	-1	0.926	1.01	0.924716	1	0.791522
hsa-miR-4436b-3p_st	-1.03	0.677587	1.01	0.639036	-1.05	0.457436
hsa-miR-4457_st	-1.06	0.42268	1.01	0.957356	1.1	0.239023
hsa-miR-4474-5p_st	1.2	0.033469	1.01	0.857151	1.08	0.415177
hsa-miR-4476_st	1.01	0.900779	1.01	0.507031	-1.06	0.271385
hsa-miR-4485_st	-1.08	0.943882	1.01	0.836369	-1.12	0.822912
hsa-miR-4505_st	-1.11	0.666404	1.01	0.453751	-1.14	0.188462
hsa-miR-4524_st	1.06	0.138281	1.01	0.941698	-1.11	0.066438
hsa-miR-4633-5p_st	-1.09	0.239695	1.01	0.809793	-1.11	0.229163
hsa-miR-4635_st	1.02	0.671816	1.01	0.664341	1.12	0.676193
hsa-miR-4650-5p_st	-1	0.4913	1.01	0.659576	1.11	0.42295
hsa-miR-4659b-5p_st	-1.04	0.915238	1.01	0.913833	-1.01	0.80385
hsa-miR-4676-3p_st	1.01	0.301724	1.01	0.805198	1.04	0.983101
hsa-miR-4677-3p_st	-1.09	0.846598	1.01	0.726681	-1.03	0.551013
hsa-miR-4688_st	1.02	0.851715	1.01	0.45208	-1.01	0.840955
hsa-miR-4689_st	1.27	0.037432	1.01	0.57271	1.07	0.049183
hsa-miR-4690-5p_st	1.1	0.563116	1.01	0.508724	1.01	0.939587
hsa-miR-4694-5p_st	-1.17	0.041741	1.01	0.9948	-1	0.547047
hsa-miR-4699-5p_st	-1.19	0.055067	1.01	0.581026	-1.06	0.46476
hsa-miR-4700-3p_st	-1.02	0.845759	1.01	0.748318	1.15	0.107295
hsa-miR-4715-5p_st	-1.01	0.970026	1.01	0.997092	1.06	0.490614
hsa-miR-4720-3p_st	1	0.83808	1.01	0.866229	-1.03	0.398867
hsa-miR-4722-5p_st	-1	0.304802	1.01	0.612192	1.07	0.465324
hsa-miR-4740-5p_st	1.08	0.603117	1.01	0.774588	-1.09	0.207597
hsa-miR-4755-5p_st	1.06	0.411308	1.01	0.554941	-1.01	0.542446
hsa-miR-4760-5p_st	1.02	0.493394	1.01	0.869418	1.03	0.562446
hsa-miR-4772-3p_st	1.2	0.09653	1.01	0.893146	-1.12	0.055112
hsa-miR-4789-3p_st	1.01	0.649191	1.01	0.990581	1	0.782383
hsa-miR-4792_st	-1.01	0.854104	1.01	0.959087	-1	0.541969
hsa-miR-4797-3p_st	1.02	0.766943	1.01	0.919789	-1.03	0.752677
hsa-miR-483-5p_st	-1.01	0.898561	1.01	0.695725	1.05	0.549143
hsa-miR-485-5p_st	1.08	0.663184	1.01	0.468775	-1.01	0.840373
hsa-miR-502-5p_st	1.12	0.275243	1.01	0.940864	1.08	0.570024
hsa-miR-508-3p_st	-1.04	0.696985	1.01	0.882209	1	0.699242
hsa-miR-513a-3p_st	1.06	0.784887	1.01	0.938061	-1.14	0.045354
hsa-miR-515-5p_st	1.05	0.933248	1.01	0.42855	1.01	0.476322
hsa-miR-520c-5p_st	1.07	0.200425	1.01	0.863884	1.02	0.748573
hsa-miR-520h_st	1	0.861399	1.01	0.413729	1.05	0.632556
hsa-miR-548a-3p_st	1.14	0.42014	1.01	0.726224	-1.15	0.807693
hsa-miR-548a-5p_st	-1.05	0.486523	1.01	0.638305	-1.02	0.865592
hsa-miR-548aa_st	1.04	0.453097	1.01	0.715678	-1.19	0.499281
hsa-miR-548an_st	-1.01	0.754457	1.01	0.617546	1.05	0.727234
hsa-miR-548j_st	-1.17	0.002414	1.01	0.418017	-1.13	0.599711
hsa-miR-553_st	-1.04	0.192867	1.01	0.504123	1.07	0.967887
hsa-miR-568_st	-1.07	0.378926	1.01	0.303595	-1.14	0.071967
hsa-miR-629_st	-1.06	0.625279	1.01	0.957101	1.14	0.41405
hsa-miR-632_st	1	0.660725	1.01	0.513947	-1.02	0.133794
hsa-miR-637_st	1.03	0.660956	1.01	0.830165	1.02	0.774542
hsa-miR-655_st	-1.12	0.188188	1.01	0.84773	1.1	0.462987
hsa-miR-875-3p_st	-1.04	0.246151	1.01	0.41253	1.04	0.844774
hsa-miR-922_st	-1.05	0.245655	1.01	0.59072	1.11	0.755489
hsa-miR-938_st	-1.05	0.97023	1.01	0.632945	1.04	0.35986
hsa-miR-1273_st	1.14	0.119498	1	0.29818	1.15	0.019464
hsa-miR-127-3p_st	-1.03	0.360388	1	0.857613	1.01	0.66941
hsa-miR-1324_st	1.03	0.873167	1	0.812966	1.25	0.247388
hsa-miR-1468_st	-1.07	0.503723	1	0.730556	-1.09	0.073003
hsa-miR-147b_st	1.01	0.949271	1	0.715138	1.03	0.866335
hsa-miR-19a-star_st	1.09	0.297083	1	0.862047	-1	0.950631
hsa-miR-19b_st	-1.07	0.259654	1	0.635758	-1.01	0.896062
hsa-miR-23a-star_st	-1.07	0.682645	1	0.9081	1.03	0.826179
hsa-miR-25_st	1.05	0.610171	1	0.592749	-1.07	0.194379
hsa-miR-27b-star_st	1.01	0.856156	1	0.700101	1.01	0.981363
hsa-miR-29b_st	-1.06	0.197821	1	0.435684	1.05	0.729758
hsa-miR-302e_st	1.06	0.52289	1	0.890189	1.16	0.121562
hsa-miR-30d_st	1	0.969456	1	0.434505	1.05	0.219606
hsa-miR-3139_st	-1.09	0.392453	1	0.951771	-1.08	0.181865
hsa-miR-3165_st	-1.01	0.935943	1	0.689941	-1.01	0.813339
hsa-miR-34a_st	1.14	0.052008	1	0.781339	1.16	0.226446
hsa-miR-3657_st	1.05	0.184793	1	0.79735	1.2	0.032015
hsa-miR-3670_st	-1.13	0.063276	1	0.919914	1.06	0.326013
hsa-miR-3945_st	1.05	0.737988	1	0.508542	1.06	0.692529
hsa-miR-4430_st	-1.12	0.195715	1	0.705111	1.07	0.56284
hsa-miR-4440_st	1.17	0.878953	1	0.384951	1.02	0.391905
hsa-miR-4456_st	1.11	0.140739	1	0.819749	1.05	0.185384
hsa-miR-4471_st	1.28	0.009916	1	0.790183	1.08	0.095685
hsa-miR-4516_st	1.36	0.06002	1	0.721982	1.02	0.677429
hsa-miR-4533_st	1.03	0.988749	1	0.712723	1.05	0.740719
hsa-miR-4534_st	-1.09	0.578202	1	0.816728	1.01	0.499018
hsa-miR-4657_st	1.04	0.798022	1	0.923793	-1.03	0.641715
hsa-miR-4659a-5p_st	1.16	0.042981	1	0.71206	1.04	0.769679
hsa-miR-4735-3p_st	-1.05	0.855604	1	0.397922	1.07	0.26303
hsa-miR-4756-5p_st	-1.13	0.054135	1	0.965432	1.1	0.059237
hsa-miR-4757-3p_st	-1.02	0.429887	1	0.43183	-1.03	0.39671
hsa-miR-4766-3p_st	1.05	0.835351	1	0.286554	-1.03	0.939803
hsa-miR-4793-5p_st	1.15	0.350043	1	0.745707	-1.12	0.515669
hsa-miR-489_st	1.01	0.916706	1	0.889593	-1.09	0.042477
hsa-miR-494_st	-1.08	0.625283	1	0.941045	-1.01	0.5437
hsa-miR-520g_st	1.04	0.133265	1	0.998498	-1.01	0.981778
hsa-miR-603_st	1.01	0.251968	1	0.916538	1.12	0.055626
hsa-miR-604_st	-1.07	0.483941	1	0.743473	-1.01	0.836718
hsa-miR-614_st	-1.02	0.896336	1	0.329241	1.12	0.030766
hsa-miR-625_st	-1.08	0.562418	1	0.748408	-1.19	0.137672
hsa-miR-628-3p_st	1.2	0.2113	1	0.941689	1.04	0.610742
hsa-miR-648_st	-1.03	0.581625	1	0.951176	1.11	0.212308
hsa-miR-659_st	-1	0.965242	1	0.894661	1.05	0.988491
hsa-miR-744_st	-1.04	0.648451	1	0.952828	1.02	0.594459
hsa-let-7f-2-star_st	-1.04	0.754859	-1	0.603709	-1.12	0.424574
hsa-miR-1181_st	-1.09	0.461145	-1	0.901591	1.02	0.838784
hsa-miR-1207-3p_st	1.05	0.327564	-1	0.451356	-1.08	0.182109
hsa-miR-1207-5p_st	-1.18	0.233139	-1	0.505134	1.04	0.932475
hsa-miR-1224-3p_st	1.05	0.993865	-1	0.992382	1.03	0.832015
hsa-miR-1294_st	-1.11	0.315311	-1	0.95043	-1.05	0.552347
hsa-miR-129-5p_st	1.05	0.773245	-1	0.809612	1.01	0.370948
hsa-miR-151b_st	1.01	0.792977	-1	0.551293	-1.07	0.402909
hsa-miR-1911-star_st	1.04	0.987852	-1	0.380812	-1.12	0.032955
hsa-miR-192-star_st	-1.01	0.955712	-1	0.812404	1.01	0.701057
hsa-miR-2681-star_st	1.1	0.598005	-1	0.72843	1.15	0.309205
hsa-miR-299-3p_st	1.06	0.399429	-1	0.404141	-1.07	0.138326
hsa-miR-3122_st	-1	0.515656	-1	0.709219	1.04	0.891671
hsa-miR-3156-5p_st	1.05	0.821933	-1	0.776229	-1.01	0.636352
hsa-miR-3160-3p_st	1.11	0.326703	-1	0.705639	-1.03	0.715349
hsa-miR-3161_st	-1.06	0.202247	-1	0.571988	-1.04	0.527099
hsa-miR-3200-3p_st	1.05	0.539419	-1	0.97113	1.07	0.580844
hsa-miR-369-3p_st	-1.07	0.49354	-1	0.97972	1.08	0.422771
hsa-miR-376b_st	-1.03	0.529882	-1	0.897458	-1.08	0.374616
hsa-miR-376c_st	1.04	0.518459	-1	0.888049	-1.01	0.810273
hsa-miR-3920_st	-1.01	0.286296	-1	0.65565	-1	0.825872
hsa-miR-3940-5p_st	1.08	0.497149	-1	0.965132	1.12	0.463498
hsa-miR-4284_st	1.03	0.768816	-1	0.47009	1.04	0.906456
hsa-miR-4323_st	1.02	0.287204	-1	0.834314	1.02	0.896696
hsa-miR-4447_st	-1.06	0.38806	-1	0.968873	-1.02	0.981314
hsa-miR-4490_st	1.07	0.5447	-1	0.708065	-1.12	0.283527
hsa-miR-449b-star_st	1	0.915136	-1	0.472624	1.15	0.210735
hsa-miR-4504_st	1.18	0.001052	-1	0.595939	1.05	0.356651
hsa-miR-4518_st	-1.01	0.879442	-1	0.976768	1	0.753862
hsa-miR-4632_st	1.02	0.930283	-1	0.672455	1.05	0.843607
hsa-miR-4649-5p_st	1.12	0.557348	-1	0.53781	-1.03	0.527915
hsa-miR-4685-5p_st	1.1	0.512151	-1	0.8076	1.1	0.524692
hsa-miR-4717-5p_st	-1.1	0.406102	-1	0.93659	1.04	0.902566
hsa-miR-4724-3p_st	1.01	0.835263	-1	0.735443	1.09	0.427916
hsa-miR-4728-5p_st	1.03	0.897285	-1	0.940127	-1.04	0.76946
hsa-miR-4759_st	1.02	0.844036	-1	0.430427	-1.03	0.871834
hsa-miR-4760-3p_st	1.01	0.814286	-1	0.548422	-1.02	0.723061
hsa-miR-4768-3p_st	1.01	0.773457	-1	0.882157	-1.04	0.345996
hsa-miR-504_st	1.03	0.907642	-1	0.680965	-1.02	0.802721
hsa-miR-519a_st	1.06	0.412468	-1	0.80275	-1.02	0.783373
hsa-miR-542-5p_st	-1.04	0.285751	-1	0.745885	1.06	0.961461
hsa-miR-545-star_st	1.01	0.839838	-1	0.177968	-1.07	0.114277
hsa-miR-548d-3p_st	-1.05	0.368839	-1	0.895919	1.06	0.871551
hsa-miR-550a_st	1.02	0.651222	-1	0.420676	1.01	0.283159
hsa-miR-551a_st	1.01	0.881123	-1	0.886306	1	0.707169
hsa-miR-554_st	1.01	0.745812	-1	0.757739	1.23	0.07089
hsa-miR-556-5p_st	1.05	0.443279	-1	0.847322	-1.04	0.484487
hsa-miR-589-star_st	1.06	0.719891	-1	0.784325	-1.07	0.991072
hsa-miR-591_st	1.03	0.524481	-1	0.770032	-1.08	0.529493
hsa-miR-620_st	-1.12	0.19575	-1	0.745366	-1.12	0.40911
hsa-miR-7-2-star_st	-1.02	0.56166	-1	0.30262	1.02	0.471561
hsa-miR-765_st	-1.04	0.983521	-1	0.799212	-1.06	0.219863
hsa-miR-93-star_st	-1.06	0.476076	-1	0.78518	-1.07	0.412392
hsa-let-7b-star_st	-1.07	0.11421	-1.01	0.52463	-1.01	0.483062
hsa-miR-100-star_st	-1.06	0.617963	-1.01	0.442759	1.08	0.935572
hsa-miR-10a-star_st	-1.04	0.444589	-1.01	0.793137	1.05	0.657721
hsa-miR-1182_st	-1.02	0.72381	-1.01	0.574628	1.06	0.378167
hsa-miR-122-star_st	1.26	0.01131	-1.01	0.385554	1.15	0.023538
hsa-miR-1236_st	1.02	0.819131	-1.01	0.849049	-1.01	0.701166
hsa-miR-1244_st	1.01	0.796889	-1.01	0.885501	1.1	0.360445
hsa-miR-1252_st	-1.07	0.54701	-1.01	0.654723	-1.12	0.313306
hsa-miR-1273f_st	-1.04	0.739747	-1.01	0.59882	-1.02	0.995316
hsa-miR-1293_st	-1.05	0.101372	-1.01	0.632923	1.06	0.784873
hsa-miR-1295_st	-1.03	0.764404	-1.01	0.971436	-1.19	0.12773
hsa-miR-1304_st	1.03	0.977264	-1.01	0.577316	-1	0.89247
hsa-miR-142-5p_st	-1.09	0.064678	-1.01	0.483218	1.02	0.466877
hsa-miR-145-star_st	-1.09	0.123908	-1.01	0.526147	-1.01	0.598559
hsa-miR-1469_st	-1.67	0.117398	-1.01	0.971549	-1.33	0.201146
hsa-miR-155-star_st	-1.1	0.928464	-1.01	0.328585	1.06	0.612196
hsa-miR-181c_st	-1.03	0.915077	-1.01	0.936618	1.1	0.352796
hsa-miR-190b_st	1.03	0.898003	-1.01	0.914374	-1.04	0.527279
hsa-miR-193a-5p_st	-1.02	0.862741	-1.01	0.766783	-1.1	0.241326
hsa-miR-223-star_st	1	0.59382	-1.01	0.554181	-1.02	0.63316
hsa-miR-224-star_st	1.06	0.235501	-1.01	0.684403	1.18	0.076227
hsa-miR-27a-star_st	-1.05	0.80418	-1.01	0.321641	1.04	0.987943
hsa-miR-29c-star_st	1.09	0.181088	-1.01	0.343703	1.1	0.079854
hsa-miR-302a_st	-1.03	0.47954	-1.01	0.890794	-1.12	0.764176
hsa-miR-30b-star_st	-1.05	0.209877	-1.01	0.787298	-1.02	0.724975
hsa-miR-30d-star_st	1.01	0.757065	-1.01	0.573664	-1.03	0.32127
hsa-miR-3126-5p_st	1.08	0.112123	-1.01	0.962138	1.07	0.455744
hsa-miR-3145-5p_st	-1.11	0.164062	-1.01	0.91791	-1.08	0.163373
hsa-miR-3150b-3p_st	1.06	0.775022	-1.01	0.455155	1.07	0.293508
hsa-miR-3152-5p_st	-1.06	0.806287	-1.01	0.895393	1	0.957841
hsa-miR-3162-5p_st	-1.03	0.596492	-1.01	0.561369	-1.07	0.388012
hsa-miR-3170_st	-1.01	0.703089	-1.01	0.630192	1.04	0.606782
hsa-miR-3178_st	1	0.944332	-1.01	0.717323	1.04	0.35734
hsa-miR-3194-5p_st	1.1	0.027714	-1.01	0.677002	1.19	0.052839
hsa-miR-346_st	-1.08	0.5886	-1.01	0.952678	1.04	0.464923
hsa-miR-34c-5p_st	-1.09	0.11949	-1.01	0.598255	-1.08	0.68858
hsa-miR-3591-3p_st	-1.06	0.430007	-1.01	0.543634	1.05	0.490638
hsa-miR-3614-3p_st	-1.1	0.611771	-1.01	0.624909	1.06	0.651931
hsa-miR-3619-3p_st	-1.05	0.744831	-1.01	0.769244	1.01	0.283084
hsa-miR-363_st	-1.08	0.517023	-1.01	0.755115	-1.06	0.397558
hsa-miR-3658_st	1.01	0.953979	-1.01	0.440202	-1.04	0.285166
hsa-miR-3660_st	1.07	0.934286	-1.01	0.740667	1.13	0.029764
hsa-miR-374a_st	1.02	0.22738	-1.01	0.691807	-1.03	0.420792
hsa-miR-377-star_st	1.08	0.378453	-1.01	0.559346	-1.04	0.527778
hsa-miR-378_st	1.02	0.350845	-1.01	0.562745	1.02	0.486609
hsa-miR-379_st	-1.16	0.061946	-1.01	0.618362	-1.12	0.678638
hsa-miR-379-star_st	1.01	0.809667	-1.01	0.966484	1.04	0.505561
hsa-miR-380-star_st	1.03	0.619494	-1.01	0.905876	-1.07	0.236046
hsa-miR-3934_st	-1.01	0.640873	-1.01	0.276761	1.07	0.702173
hsa-miR-3974_st	1.09	0.740095	-1.01	0.481785	-1.01	0.173948
hsa-miR-411_st	1.07	0.712454	-1.01	0.664469	-1.08	0.071679
hsa-miR-4256_st	-1.09	0.198313	-1.01	0.750361	1.09	0.991443
hsa-miR-4257_st	1.03	0.332851	-1.01	0.841525	1.1	0.285853
hsa-miR-4262_st	1.06	0.85501	-1.01	0.681001	1.01	0.40219
hsa-miR-4269_st	1.13	0.309989	-1.01	0.587939	1.14	0.210173
hsa-miR-4291_st	-1.02	0.735988	-1.01	0.987129	-1.05	0.953986
hsa-miR-4417_st	1	0.846593	-1.01	0.738009	1.15	0.144202
hsa-miR-4452_st	1.02	0.527861	-1.01	0.767818	1.13	0.016951
hsa-miR-4453_st	-1.04	0.422885	-1.01	0.383257	-1.12	0.291227
hsa-miR-4467_st	-1.05	0.37177	-1.01	0.906209	-1.06	0.882829
hsa-miR-4469_st	1.11	0.240523	-1.01	0.482399	1.01	0.687022
hsa-miR-4483_st	-1.05	0.512589	-1.01	0.730735	1.03	0.787791
hsa-miR-4484_st	-1.23	0.174257	-1.01	0.498433	-1.02	0.541171
hsa-miR-449b_st	-1.03	0.926851	-1.01	0.781049	1.01	0.683945
hsa-miR-449c_st	1.05	0.525343	-1.01	0.89608	-1.01	0.93199
hsa-miR-4509_st	-1.01	0.349761	-1.01	0.81621	-1.01	0.683829
hsa-miR-451b_st	-1.04	0.482384	-1.01	0.576673	-1.02	0.250505
hsa-miR-4633-3p_st	1.03	0.747477	-1.01	0.969321	-1.04	0.452004
hsa-miR-4642_st	1.06	0.946194	-1.01	0.859164	-1.04	0.518071
hsa-miR-4661-5p_st	1.01	0.889323	-1.01	0.85401	1.06	0.805454
hsa-miR-4670-3p_st	-1.11	0.353663	-1.01	0.730822	-1.05	0.677489
hsa-miR-4677-5p_st	1.19	0.269766	-1.01	0.905132	1.23	0.026326
hsa-miR-4684-3p_st	1.04	0.24635	-1.01	0.779295	-1.03	0.139538
hsa-miR-4693-5p_st	-1.18	0.087967	-1.01	0.971902	-1.11	0.108538
hsa-miR-4697-5p_st	-1.07	0.659732	-1.01	0.162187	-1.03	0.325665
hsa-miR-4742-3p_st	1.05	0.938469	-1.01	0.567838	1.05	0.658911
hsa-miR-4761-5p_st	1.03	0.88646	-1.01	0.87536	-1.06	0.555247
hsa-miR-4775_st	-1.17	0.479714	-1.01	0.480444	1.06	0.755996
hsa-miR-4777-3p_st	-1.11	0.665612	-1.01	0.552523	-1.06	0.511326
hsa-miR-500a-star_st	1.05	0.703253	-1.01	0.986675	-1.04	0.44679
hsa-miR-505_st	1.01	0.822148	-1.01	0.695473	-1.04	0.913436
hsa-miR-509-5p_st	1.12	0.875768	-1.01	0.634606	-1.04	0.270807
hsa-miR-518a-5p_st	1.02	0.402145	-1.01	0.42527	-1.04	0.624931
hsa-miR-520a-3p_st	1.04	0.290027	-1.01	0.843237	1.09	0.281051
hsa-miR-548ai_st	-1.04	0.215654	-1.01	0.734815	-1.16	0.125789
hsa-miR-548aj_st	1.11	0.291858	-1.01	0.689107	1.07	0.695855
hsa-miR-559_st	1.01	0.761013	-1.01	0.731686	1.14	0.05581
hsa-miR-561_st	-1.11	0.60337	-1.01	0.862368	1.03	0.238463
hsa-miR-571_st	1.03	0.825843	-1.01	0.876757	1.02	0.77485
hsa-miR-590-5p_st	1.12	0.278354	-1.01	0.848017	1.1	0.525334
hsa-miR-598_st	-1.01	0.425559	-1.01	0.775002	1.06	0.352277
hsa-miR-601_st	-1.02	0.68987	-1.01	0.507802	1.1	0.191467
hsa-miR-616_st	1.09	0.048579	-1.01	0.728227	1.08	0.107012
hsa-miR-651_st	1.02	0.852009	-1.01	0.906769	-1.08	0.313477
hsa-miR-664_st	1.07	0.938851	-1.01	0.901405	1.05	0.432979
hsa-miR-759_st	1.04	0.541265	-1.01	0.851461	-1.19	0.01664
hsa-miR-891a_st	1.07	0.497694	-1.01	0.904691	1.1	0.167412
hsa-miR-92a-1-star_st	1.03	0.832733	-1.01	0.372572	1.06	0.720536
hsa-miR-937_st	-1.01	0.567593	-1.01	0.467576	1.06	0.783668
hsa-miR-1202_st	1.08	0.280324	-1.02	0.32803	1.07	0.638377
hsa-miR-1206_st	1.14	0.059755	-1.02	0.609569	1.13	0.11271
hsa-miR-1226_st	1.06	0.330663	-1.02	0.84618	-1.08	0.622074
hsa-miR-1246_st	1.1	0.959373	-1.02	0.350972	-1.03	0.521796
hsa-miR-1248_st	-1.01	0.792954	-1.02	0.604023	-1	0.768098
hsa-miR-124-star_st	-1.03	0.685132	-1.02	0.550937	1.04	0.334146
hsa-miR-1250_st	-1.15	0.092074	-1.02	0.572474	-1.01	0.940037
hsa-miR-1276_st	-1.02	0.54274	-1.02	0.63731	-1.09	0.181792
hsa-miR-129-star_st	-1.08	0.23548	-1.02	0.876804	1.03	0.91606
hsa-miR-149-star_st	1.06	0.90534	-1.02	0.747448	-1.06	0.287623
hsa-miR-1539_st	-1.01	0.374844	-1.02	0.943363	-1.07	0.234249
hsa-miR-17-star_st	-1.22	0.274528	-1.02	0.989963	-1.03	0.328963
hsa-miR-187-star_st	1.08	0.618538	-1.02	0.969848	1.01	0.872303
hsa-miR-190_st	-1.06	0.39065	-1.02	0.67459	-1.08	0.396383
hsa-miR-1915-star_st	-1	0.917872	-1.02	0.398963	1.09	0.673643
hsa-miR-194-star_st	1.01	0.878424	-1.02	0.719475	-1.01	0.955738
hsa-miR-199b-3p_st	1.04	0.893489	-1.02	0.773528	1.05	0.569619
hsa-miR-2053_st	-1.01	0.927578	-1.02	0.83755	-1.16	0.887093
hsa-miR-2117_st	1.11	0.827177	-1.02	0.4226	1.01	0.582833
hsa-miR-24-1-star_st	1.04	0.810101	-1.02	0.779807	-1.17	0.070665
hsa-miR-2909_st	-1.01	0.662951	-1.02	0.102949	-1	0.665598
hsa-miR-301a_st	1.04	0.828644	-1.02	0.393261	-1	0.4723
hsa-miR-302d-star_st	1.09	0.840661	-1.02	0.778236	-1.05	0.993326
hsa-miR-3065-3p_st	-1.1	0.145288	-1.02	0.254801	1.04	0.958353
hsa-miR-3125_st	1.1	0.042675	-1.02	0.399009	1.08	0.350271
hsa-miR-3142_st	1.07	0.857277	-1.02	0.676688	1.09	0.47536
hsa-miR-3152-3p_st	1.04	0.541086	-1.02	0.626705	-1.06	0.235606
hsa-miR-3166_st	-1.15	0.083654	-1.02	0.412391	-1.07	0.916254
hsa-miR-3177-5p_st	1.05	0.980988	-1.02	0.836552	1.02	0.879933
hsa-miR-3192_st	1.06	0.164468	-1.02	0.413619	1.11	0.047871
hsa-miR-320e_st	1.02	0.701709	-1.02	0.731942	1.05	0.136956
hsa-miR-323-5p_st	1.07	0.265496	-1.02	0.478636	-1.06	0.130796
hsa-miR-32-star_st	1.02	0.812835	-1.02	0.721812	1.01	0.398874
hsa-miR-330-5p_st	1.15	0.015073	-1.02	0.511966	1.12	0.019392
hsa-miR-34b_st	1.01	0.887516	-1.02	0.990472	1.01	0.680094
hsa-miR-3606_st	1.02	0.454069	-1.02	0.891498	-1.01	0.740448
hsa-miR-3618_st	1.05	0.936784	-1.02	0.235247	1.01	0.359102
hsa-miR-365-star_st	-1.16	0.046874	-1.02	0.50884	1.02	0.976025
hsa-miR-3663-5p_st	1.03	0.584647	-1.02	0.903443	-1.08	0.114688
hsa-miR-3680-star_st	-1.06	0.654662	-1.02	0.487338	1.01	0.920805
hsa-miR-3925-5p_st	1.02	0.362236	-1.02	0.348646	1.04	0.908916
hsa-miR-3973_st	1.05	0.555465	-1.02	0.560247	1.13	0.26343
hsa-miR-409-3p_st	-1.14	0.022758	-1.02	0.988085	-1.14	0.049816
hsa-miR-4259_st	-1.05	0.580971	-1.02	0.867842	-1.03	0.756191
hsa-miR-4265_st	1.04	0.574857	-1.02	0.917453	-1.14	0.010613
hsa-miR-4286_st	1	0.609225	-1.02	0.729559	-1.01	0.895108
hsa-miR-431_st	1.16	0.348235	-1.02	0.370755	1.02	0.561816
hsa-miR-4322_st	-1.1	0.04977	-1.02	0.990311	1.04	0.145005
hsa-miR-4426_st	1.03	0.847012	-1.02	0.638946	-1	0.777887
hsa-miR-4495_st	-1.14	0.083906	-1.02	0.732804	-1.06	0.371709
hsa-miR-4501_st	1.06	0.979934	-1.02	0.496706	1.01	0.874907
hsa-miR-4510_st	1.06	0.739296	-1.02	0.868064	-1.03	0.588411
hsa-miR-4520b-5p_st	1.11	0.341201	-1.02	0.549881	1.23	0.066143
hsa-miR-4634_st	-1.06	0.34387	-1.02	0.705542	-1.09	0.497214
hsa-miR-4640-3p_st	1.01	0.804222	-1.02	0.231723	1.12	0.468885
hsa-miR-4645-3p_st	1.09	0.643982	-1.02	0.780666	1.16	0.217985
hsa-miR-4646-5p_st	-1.17	0.27783	-1.02	0.480373	-1.06	0.336181
hsa-miR-4656_st	1.11	0.134291	-1.02	0.726499	1.13	0.230305
hsa-miR-4678_st	-1.14	0.295841	-1.02	0.888704	1	0.571246
hsa-miR-4683_st	1.12	0.372603	-1.02	0.434897	-1.01	0.513872
hsa-miR-4699-3p_st	1.05	0.556734	-1.02	0.523435	1.23	0.014172
hsa-miR-4701-3p_st	-1.18	0.166757	-1.02	0.984476	-1.14	0.175298
hsa-miR-4704-5p_st	1.03	0.280651	-1.02	0.490946	-1.03	0.035912
hsa-miR-4710_st	-1.03	0.684877	-1.02	0.908034	1.15	0.118578
hsa-miR-4726-5p_st	1	0.322971	-1.02	0.16686	1.01	0.78299
hsa-miR-4751_st	-1.13	0.038879	-1.02	0.374822	1.08	0.644662
hsa-miR-4752_st	1.19	0.023682	-1.02	0.76137	1.06	0.235533
hsa-miR-4763-5p_st	1.01	0.872281	-1.02	0.815912	-1.08	0.450503
hsa-miR-4778-5p_st	-1.06	0.693494	-1.02	0.25901	-1.08	0.470823
hsa-miR-4780_st	-1	0.360877	-1.02	0.76582	1	0.859757
hsa-miR-4784_st	-1.04	0.278299	-1.02	0.472061	1.04	0.957437
hsa-miR-510_st	1.04	0.178429	-1.02	0.785805	1.05	0.413437
hsa-miR-519e_st	-1.11	0.282077	-1.02	0.793449	-1.05	0.64267
hsa-miR-526a_st	1.09	0.054477	-1.02	0.547639	-1.03	0.39127
hsa-miR-548b-3p_st	-1.14	0.023497	-1.02	0.523406	-1.25	0.078071
hsa-miR-548e_st	-1.15	0.127045	-1.02	0.880554	-1.08	0.333064
hsa-miR-548l_st	-1.17	0.062477	-1.02	0.468516	-1.05	0.229455
hsa-miR-551b-star_st	-1.18	0.103658	-1.02	0.796028	-1.09	0.381144
hsa-miR-582-5p_st	-1.17	0.467054	-1.02	0.736788	1.03	0.615415
hsa-miR-613_st	-1.03	0.686337	-1.02	0.764912	1	0.76964
hsa-miR-636_st	-1	0.565	-1.02	0.518939	-1	0.744992
hsa-miR-641_st	1.14	0.401548	-1.02	0.518069	1.01	0.887885
hsa-miR-650_st	-1.01	0.858713	-1.02	0.407203	1.03	0.803582
hsa-miR-652_st	-1.03	0.61514	-1.02	0.739169	-1.03	0.587885
hsa-miR-654-3p_st	1.09	0.435527	-1.02	0.402434	1.08	0.608639
hsa-miR-877-star_st	1.01	0.966828	-1.02	0.975422	-1.03	0.786706
hsa-miR-103a-2-star_st	1.21	0.003254	-1.03	0.959986	-1.02	0.950425
hsa-miR-106a-star_st	-1.06	0.040129	-1.03	0.605493	-1.06	0.129547
hsa-miR-106b-star_st	1.01	0.846552	-1.03	0.936915	-1.04	0.050663
hsa-miR-1237_st	1.03	0.194327	-1.03	0.475584	1	0.336989
hsa-miR-1271_st	1.11	0.041787	-1.03	0.421891	-1.07	0.028032
hsa-miR-1284_st	1	0.687182	-1.03	0.207026	-1.01	0.989615
hsa-miR-1322_st	-1.04	0.807174	-1.03	0.926322	-1.02	0.581184
hsa-miR-136_st	-1.03	0.842534	-1.03	0.563399	-1.02	0.771829
hsa-miR-138-1-star_st	-1.06	0.62346	-1.03	0.857677	1.01	0.709964
hsa-miR-139-3p_st	-1.04	0.123329	-1.03	0.369657	1.01	0.960001
hsa-miR-145_st	-1.01	0.996506	-1.03	0.914204	1.15	0.159994
hsa-miR-16-2-star_st	-1.1	0.718753	-1.03	0.847912	1.13	0.879406
hsa-miR-191_st	-1.01	0.743764	-1.03	0.579585	1.08	0.715385
hsa-miR-195-star_st	-1.01	0.63513	-1.03	0.257569	1.07	0.918714
hsa-miR-196b-star_st	-1.08	0.280592	-1.03	0.424881	-1.02	0.677853
hsa-miR-199a-3p_st	1.07	0.489387	-1.03	0.954514	1.06	0.722046
hsa-miR-199b-5p_st	1.02	0.699338	-1.03	0.378833	-1.07	0.237522
hsa-miR-204_st	1.36	0.025746	-1.03	0.842585	-1.04	0.739207
hsa-miR-2115-star_st	-1.06	0.372028	-1.03	0.349742	1.04	0.626896
hsa-miR-218_st	1.12	0.156588	-1.03	0.671377	1.04	0.786
hsa-miR-218-1-star_st	-1.05	0.738796	-1.03	0.450382	-1.01	0.852217
hsa-miR-223_st	-1.01	0.987463	-1.03	0.66575	-1.08	0.294532
hsa-miR-2682-star_st	1.17	0.072148	-1.03	0.692104	-1	0.894726
hsa-miR-29a-star_st	-1.02	0.419293	-1.03	0.872446	1.06	0.387723
hsa-miR-29c_st	1.06	0.858623	-1.03	0.919031	1.12	0.810575
hsa-miR-302c_st	-1.11	0.52612	-1.03	0.941144	1.01	0.801185
hsa-miR-30e-star_st	1.07	0.270015	-1.03	0.98617	1.02	0.945023
hsa-miR-3127-5p_st	-1.23	0.130059	-1.03	0.530573	-1.01	0.767271
hsa-miR-3150b-5p_st	-1.06	0.66314	-1.03	0.434824	-1.12	0.055038
hsa-miR-3157-3p_st	1.27	0.819051	-1.03	0.363765	-1.04	0.41281
hsa-miR-3168_st	1.11	0.034148	-1.03	0.749443	-1.15	0.112779
hsa-miR-32_st	1.17	0.092111	-1.03	0.487636	1.01	0.955297
hsa-miR-3201_st	1.74	0.025615	-1.03	0.508025	1.01	0.38041
hsa-miR-331-5p_st	1.07	0.369363	-1.03	0.99031	1.12	0.350478
hsa-miR-337-3p_st	1.01	0.622083	-1.03	0.586777	-1.12	0.102206
hsa-miR-361-5p_st	-1.07	0.741486	-1.03	0.349961	-1.02	0.991715
hsa-miR-3619-5p_st	-1.13	0.197831	-1.03	0.587171	-1.05	0.996283
hsa-miR-3621_st	1.02	0.993356	-1.03	0.312314	1.06	0.63622
hsa-miR-3652_st	1.02	0.593263	-1.03	0.532946	1.01	0.468833
hsa-miR-371-3p_st	-1.02	0.806247	-1.03	0.473058	1.02	0.713136
hsa-miR-378g_st	1.01	0.756929	-1.03	0.781977	1.08	0.027858
hsa-miR-384_st	-1.05	0.436129	-1.03	0.698919	-1.21	0.038734
hsa-miR-3943_st	-1.01	0.857274	-1.03	0.780714	1.05	0.614773
hsa-miR-3944-3p_st	1.01	0.865563	-1.03	0.48438	-1.01	0.427904
hsa-miR-3977_st	1.09	0.306067	-1.03	0.983906	1.07	0.858991
hsa-miR-4267_st	1.02	0.348574	-1.03	0.244495	-1.09	0.816034
hsa-miR-4276_st	1.09	0.103287	-1.03	0.355781	1.08	0.533265
hsa-miR-4308_st	-1.09	0.170054	-1.03	0.658663	-1.09	0.416283
hsa-miR-4436a_st	1.09	0.965278	-1.03	0.365064	1.14	0.111128
hsa-miR-4443_st	1.03	0.741154	-1.03	0.676508	-1.11	0.908311
hsa-miR-4446-5p_st	-1.04	0.620103	-1.03	0.380785	1.02	0.278411
hsa-miR-4473_st	1.05	0.149932	-1.03	0.801186	-1.11	0.012103
hsa-miR-448_st	1.05	0.242356	-1.03	0.760146	-1.04	0.243034
hsa-miR-4503_st	-1.04	0.19482	-1.03	0.105056	1.05	0.886246
hsa-miR-450b-5p_st	-1.11	0.570652	-1.03	0.650358	-1.06	0.870541
hsa-miR-4514_st	1.04	0.636425	-1.03	0.596813	-1.02	0.582225
hsa-miR-4524-star_st	1.04	0.477698	-1.03	0.867683	1.01	0.982976
hsa-miR-4529-3p_st	-1.42	0.313406	-1.03	0.815145	-1.46	0.312856
hsa-miR-454_st	1.04	0.47875	-1.03	0.988393	-1	0.612003
hsa-miR-4659b-3p_st	1.03	0.92153	-1.03	0.570228	1	0.943339
hsa-miR-4666-3p_st	-1.17	0.179277	-1.03	0.892662	-1.07	0.20086
hsa-miR-4675_st	-1.04	0.589618	-1.03	0.656495	-1	0.872496
hsa-miR-4676-5p_st	1.08	0.239365	-1.03	0.848694	-1.01	0.330344
hsa-miR-4693-3p_st	-1.05	0.701388	-1.03	0.986478	1.1	0.316121
hsa-miR-4724-5p_st	-1.04	0.802041	-1.03	0.593738	-1.02	0.862411
hsa-miR-4727-3p_st	1.07	0.615119	-1.03	0.808936	-1.19	0.047113
hsa-miR-4756-3p_st	-1.04	0.728989	-1.03	0.973819	1.08	0.145382
hsa-miR-4767_st	-1	0.506224	-1.03	0.528189	-1.05	0.788347
hsa-miR-4773_st	1	0.541524	-1.03	0.926114	1.08	0.394036
hsa-miR-4782-3p_st	1.12	0.322036	-1.03	0.499962	-1.03	0.937863
hsa-miR-4789-5p_st	-1.08	0.327532	-1.03	0.329278	1.13	0.5208
hsa-miR-4793-3p_st	1.02	0.824175	-1.03	0.857982	1.11	0.659986
hsa-miR-4795-3p_st	-1.11	0.255794	-1.03	0.617632	-1.11	0.175434
hsa-miR-4803_st	-1.05	0.517578	-1.03	0.3459	1.01	0.67772
hsa-miR-491-5p_st	1.08	0.169495	-1.03	0.329678	-1.03	0.91183
hsa-miR-509-3p_st	-1.06	0.500484	-1.03	0.916779	-1.13	0.071533
hsa-miR-5095_st	1.03	0.824846	-1.03	0.241289	1.07	0.567454
hsa-miR-512-3p_st	1.01	0.225125	-1.03	0.308555	1.01	0.189215
hsa-miR-548ab_st	-1.08	0.41397	-1.03	0.782773	-1.16	0.263752
hsa-miR-548ag_st	-1.13	0.348403	-1.03	0.350609	-1.06	0.456479
hsa-miR-599_st	1.01	0.956929	-1.03	0.348406	1.11	0.49007
hsa-miR-622_st	1.07	0.726239	-1.03	0.470277	1.14	0.34178
hsa-miR-630_st	1.07	0.319189	-1.03	0.53281	1.1	0.081483
hsa-miR-635_st	-1.15	0.384378	-1.03	0.560092	1.04	0.833773
hsa-miR-639_st	-1	0.783885	-1.03	0.996931	-1.12	0.120146
hsa-miR-644_st	-1.09	0.940398	-1.03	0.278545	-1	0.591174
hsa-miR-671-3p_st	-1.05	0.287302	-1.03	0.636238	1.02	0.502813
hsa-miR-720_st	-1.11	0.139676	-1.03	0.479133	-1.02	0.636231
hsa-miR-1203_st	1.1	0.194289	-1.04	0.466016	1	0.488544
hsa-miR-1228-star_st	-1.04	0.769434	-1.04	0.896289	1.16	0.283772
hsa-miR-1245_st	-1.03	0.862562	-1.04	0.63932	-1.03	0.987341
hsa-miR-1249_st	-1.07	0.678953	-1.04	0.115938	1.08	0.437331
hsa-miR-125a-3p_st	1.04	0.392626	-1.04	0.454317	-1.1	0.221244
hsa-miR-1260_st	1	0.628402	-1.04	0.433537	-1.04	0.846778
hsa-miR-1261_st	-1.01	0.584722	-1.04	0.173185	1.13	0.167415
hsa-miR-1302_st	1.02	0.451059	-1.04	0.536533	-1.01	0.684173
hsa-miR-138-2-star_st	1.09	0.606326	-1.04	0.738849	1.04	0.469146
hsa-miR-15a_st	1.01	0.646933	-1.04	0.327881	-1.02	0.533366
hsa-miR-15b-star_st	-1.08	0.077986	-1.04	0.846265	-1.13	0.083629
hsa-miR-181c-star_st	1.06	0.082478	-1.04	0.672155	1.09	0.215542
hsa-miR-1827_st	-1.04	0.617647	-1.04	0.322694	-1.08	0.14369
hsa-miR-186_st	-1.09	0.252486	-1.04	0.543154	1.09	0.372485
hsa-miR-1914-star_st	-1.04	0.51989	-1.04	0.815551	1.06	0.333318
hsa-miR-198_st	-1.07	0.521971	-1.04	0.690338	-1.05	0.417046
hsa-miR-202-star_st	-1	0.997999	-1.04	0.7982	1.04	0.763127
hsa-miR-2054_st	1.08	0.261347	-1.04	0.420877	1.1	0.093426
hsa-miR-20b-star_st	-1.09	0.990665	-1.04	0.624553	-1.03	0.614757
hsa-miR-211_st	-1.01	0.439337	-1.04	0.735674	1.14	0.325858
hsa-miR-2113_st	-1.08	0.459874	-1.04	0.758983	-1.02	0.939137
hsa-miR-2277-5p_st	-1.34	0.187569	-1.04	0.709508	-1.13	0.339423
hsa-miR-2682_st	-1.04	0.446176	-1.04	0.723646	-1.14	0.044408
hsa-miR-28-5p_st	1.05	0.497766	-1.04	0.462479	-1.01	0.702272
hsa-miR-3119_st	-1.13	0.399086	-1.04	0.726755	1.05	0.341221
hsa-miR-3120-5p_st	-1.04	0.476206	-1.04	0.865498	1.03	0.175245
hsa-miR-3127-3p_st	-1.11	0.189319	-1.04	0.631088	1.11	0.212757
hsa-miR-3140-3p_st	1.03	0.917997	-1.04	0.304921	1.09	0.475105
hsa-miR-3147_st	-1.04	0.697231	-1.04	0.590062	-1.09	0.25409
hsa-miR-3148_st	-1.15	0.982895	-1.04	0.673112	-1.04	0.633575
hsa-miR-3158-5p_st	-1	0.497269	-1.04	0.058602	-1.03	0.148253
hsa-miR-3163_st	-1.03	0.729718	-1.04	0.486485	1.1	0.375896
hsa-miR-3188_st	-1.23	0.065653	-1.04	0.701656	-1.12	0.323273
hsa-miR-3190_st	1.05	0.090733	-1.04	0.485483	-1.03	0.596472
hsa-miR-3191_st	1.04	0.09873	-1.04	0.371539	-1.05	0.682069
hsa-miR-3613-3p_st	-4.09	0.19962	-1.04	0.921426	1.49	0.472981
hsa-miR-3622a-5p_st	1.01	0.411916	-1.04	0.932547	-1.03	0.313912
hsa-miR-3650_st	-1.03	0.797635	-1.04	0.659067	1.04	0.792729
hsa-miR-3688-5p_st	-1.08	0.44756	-1.04	0.463927	-1.01	0.527422
hsa-miR-380_st	1.13	0.32534	-1.04	0.60301	1.08	0.801311
hsa-miR-3924_st	-1	0.692512	-1.04	0.682495	-1.15	0.176958
hsa-miR-3944-5p_st	1	0.662445	-1.04	0.915763	1.04	0.874234
hsa-miR-409-5p_st	-1.26	0.021618	-1.04	0.947361	-1.07	0.650177
hsa-miR-410_st	-1.02	0.304601	-1.04	0.419866	1.07	0.971748
hsa-miR-423-3p_st	-1.07	0.199562	-1.04	0.472559	1.01	0.868679
hsa-miR-4297_st	1.15	0.059094	-1.04	0.239819	1.02	0.117711
hsa-miR-4311_st	-1.12	0.041423	-1.04	0.153313	1.03	0.796702
hsa-miR-4324_st	-1.12	0.125355	-1.04	0.322177	-1.05	0.889638
hsa-miR-4329_st	1.03	0.935012	-1.04	0.565262	-1.13	0.101053
hsa-miR-4446-3p_st	-1.12	0.150738	-1.04	0.416607	-1.26	0.101417
hsa-miR-4481_st	-1.03	0.905241	-1.04	0.860007	1.02	0.737617
hsa-miR-4521_st	-1	0.982329	-1.04	0.087888	1.1	0.723906
hsa-miR-4638-3p_st	1.08	0.508892	-1.04	0.260476	-1.05	0.518731
hsa-miR-4652-3p_st	-1.05	0.839975	-1.04	0.311239	1.01	0.748194
hsa-miR-4652-5p_st	1.11	0.688524	-1.04	0.138532	1.06	0.344538
hsa-miR-4654_st	1.06	0.876714	-1.04	0.313147	1.24	0.198389
hsa-miR-4696_st	-1.01	0.267078	-1.04	0.599235	1	0.610814
hsa-miR-4705_st	-1.13	0.270762	-1.04	0.94479	-1.11	0.320331
hsa-miR-4712-5p_st	-1.19	0.022304	-1.04	0.77762	-1.11	0.018392
hsa-miR-4714-5p_st	1.05	0.356541	-1.04	0.579244	1.17	0.128057
hsa-miR-4747-5p_st	-1.06	0.500022	-1.04	0.492452	1.01	0.660266
hsa-miR-4798-5p_st	-1.03	0.222536	-1.04	0.053396	1.06	0.642031
hsa-miR-497_st	-1.02	0.565918	-1.04	0.814568	-1.03	0.723224
hsa-miR-518f-star_st	-1.09	0.328884	-1.04	0.372408	-1.11	0.056279
hsa-miR-519e-star_st	-1.05	0.450127	-1.04	0.187681	1.04	0.541817
hsa-miR-544b_st	-1.03	0.632185	-1.04	0.452309	-1.02	0.55372
hsa-miR-548ac_st	1.06	0.414781	-1.04	0.65433	1.01	0.845399
hsa-miR-548q_st	1.08	0.166665	-1.04	0.372035	1.02	0.159935
hsa-miR-556-3p_st	-1	0.695648	-1.04	0.3668	1.02	0.958538
hsa-miR-558_st	1.05	0.707661	-1.04	0.516549	-1.01	0.605502
hsa-miR-573_st	-1.05	0.087627	-1.04	0.325553	1.17	0.249505
hsa-miR-605_st	1.03	0.351302	-1.04	0.956851	-1.1	0.192912
hsa-miR-610_st	1.01	0.910235	-1.04	0.868916	-1.01	0.801165
hsa-miR-624-star_st	1.06	0.881568	-1.04	0.439967	1.08	0.400455
hsa-miR-640_st	1.08	0.386933	-1.04	0.839983	-1.04	0.568607
hsa-miR-660_st	-1.05	0.498317	-1.04	0.692621	-1.02	0.302399
hsa-miR-758_st	1.01	0.609764	-1.04	0.783787	1.06	0.634092
hsa-miR-764_st	-1.09	0.187009	-1.04	0.338423	-1.03	0.469289
hsa-miR-802_st	-1.15	0.094519	-1.04	0.913199	-1.03	0.807904
hsa-miR-888-star_st	1.07	0.266272	-1.04	0.410034	1.13	0.165527
hsa-miR-93_st	1.02	0.237342	-1.04	0.233361	-1.04	0.26022
hsa-miR-935_st	-1.13	0.663832	-1.04	0.602837	-1.01	0.550941
hsa-miR-944_st	-1.04	0.21632	-1.04	0.912966	-1.09	0.390198
hsa-miR-96-star_st	1	0.53649	-1.04	0.345661	1.07	0.522733
hsa-miR-10a_st	-1.12	0.074358	-1.05	0.193025	-1	0.660936
hsa-miR-10b-star_st	-1.08	0.613309	-1.05	0.65878	1	0.857758
hsa-miR-1180_st	1.09	0.573345	-1.05	0.121797	1.02	0.972587
hsa-miR-122_st	1.07	0.227092	-1.05	0.498975	1.07	0.278166
hsa-miR-1227_st	1.03	0.727928	-1.05	0.389793	-1.01	0.651007
hsa-miR-1228_st	1.08	0.878503	-1.05	0.111148	-1.13	0.305286
hsa-miR-1247_st	1	0.902216	-1.05	0.471876	-1.19	0.235304
hsa-miR-1251_st	1.01	0.664632	-1.05	0.088262	-1.15	0.076065
hsa-miR-1253_st	1.03	0.795874	-1.05	0.555349	1.04	0.665117
hsa-miR-1256_st	-1.02	0.87242	-1.05	0.116253	-1.07	0.591621
hsa-miR-1275_st	1.03	0.945891	-1.05	0.481118	-1.03	0.713819
hsa-miR-1286_st	-1.06	0.372129	-1.05	0.31358	-1	0.732308
hsa-miR-1287_st	1.03	0.77617	-1.05	0.680958	-1.17	0.14974
hsa-miR-130b_st	1.04	0.895545	-1.05	0.254554	1.04	0.625553
hsa-miR-133b_st	-1.04	0.47923	-1.05	0.369574	1.01	0.877725
hsa-miR-138_st	1	0.763891	-1.05	0.86275	1.01	0.657406
hsa-miR-146b-3p_st	1.08	0.599304	-1.05	0.740096	1.02	0.880893
hsa-miR-150-star_st	1.07	0.202588	-1.05	0.649196	-1.15	0.376399
hsa-miR-16_st	-1	0.588851	-1.05	0.213538	1.06	0.559092
hsa-miR-19a_st	-1.01	0.34983	-1.05	0.760927	-1.01	0.758109
hsa-miR-219-2-3p_st	-1.12	0.161762	-1.05	0.489092	-1.11	0.199171
hsa-miR-2467-3p_st	1.09	0.374698	-1.05	0.121806	-1.08	0.249757
hsa-miR-3064-3p_st	-1.05	0.291699	-1.05	0.535486	-1.2	0.043053
hsa-miR-3121-5p_st	-1.04	0.514124	-1.05	0.240308	1.22	0.001988
hsa-miR-3154_st	-1.04	0.794952	-1.05	0.521112	-1.1	0.753747
hsa-miR-3164_st	-1.11	0.45842	-1.05	0.413175	-1.12	0.282724
hsa-miR-3186-3p_st	-1.14	0.141343	-1.05	0.355563	1.13	0.21402
hsa-miR-345_st	-1.06	0.403822	-1.05	0.671581	-1.13	0.851398
hsa-miR-3529_st	-1.06	0.629398	-1.05	0.590482	-1.04	0.878468
hsa-miR-3545-3p_st	-1.08	0.2434	-1.05	0.565534	1.15	0.293773
hsa-miR-3615_st	1	0.651127	-1.05	0.646438	-1.01	0.826616
hsa-miR-3647-5p_st	1.03	0.835502	-1.05	0.798744	-1.08	0.469851
hsa-miR-3675-3p_st	1.11	0.207789	-1.05	0.941254	1.03	0.989819
hsa-miR-3681-star_st	1.01	0.996874	-1.05	0.366865	1.01	0.63827
hsa-miR-3686_st	-1.12	0.689414	-1.05	0.490012	1.02	0.976409
hsa-miR-3692_st	1.09	0.09511	-1.05	0.675114	1.04	0.29835
hsa-miR-371b-5p_st	-1.14	0.141611	-1.05	0.555678	1.05	0.58819
hsa-miR-4278_st	-1.07	0.400903	-1.05	0.243381	-1.15	0.621785
hsa-miR-4283_st	-1.01	0.620689	-1.05	0.448223	1.08	0.066166
hsa-miR-4419a_st	1.01	0.828957	-1.05	0.248736	1	0.866716
hsa-miR-4425_st	1.08	0.71433	-1.05	0.286175	-1.01	0.21919
hsa-miR-4438_st	1.02	0.876419	-1.05	0.43301	1.03	0.73827
hsa-miR-4455_st	1.03	0.505887	-1.05	0.340234	1.04	0.541948
hsa-miR-4491_st	1.09	0.626812	-1.05	0.965614	-1.08	0.646252
hsa-miR-4498_st	1.01	0.916804	-1.05	0.765095	1.03	0.723057
hsa-miR-452_st	1.12	0.197875	-1.05	0.545368	1.02	0.984425
hsa-miR-455-3p_st	4.15	0.001676	-1.05	0.6237	1.03	0.99313
hsa-miR-4653-5p_st	1.06	0.681231	-1.05	0.390082	-1.07	0.341922
hsa-miR-4681_st	-1	0.584134	-1.05	0.568137	1.04	0.315619
hsa-miR-4692_st	1.17	0.006352	-1.05	0.386995	-1.03	0.709082
hsa-miR-4718_st	1.21	0.038859	-1.05	0.831375	1.03	0.811177
hsa-miR-4747-3p_st	-1.01	0.957006	-1.05	0.289963	1.01	0.738917
hsa-miR-4766-5p_st	-1.02	0.753419	-1.05	0.373815	1.05	0.500165
hsa-miR-4781-5p_st	1.07	0.469527	-1.05	0.970154	-1.03	0.547124
hsa-miR-4798-3p_st	1.15	0.210047	-1.05	0.22133	-1.09	0.200023
hsa-miR-4799-3p_st	-1.01	0.369045	-1.05	0.613898	-1.01	0.690673
hsa-miR-490-3p_st	-1.03	0.164153	-1.05	0.366547	-1.08	0.213965
hsa-miR-500a_st	1.03	0.81392	-1.05	0.082687	1.03	0.595236
hsa-miR-5047_st	1.02	0.992856	-1.05	0.19116	-1.02	0.366698
hsa-miR-516a-3p_st	1.05	0.849468	-1.05	0.182066	-1.03	0.431124
hsa-miR-517b_st	1.08	0.222861	-1.05	0.133165	1.18	0.040928
hsa-miR-518b_st	-1.09	0.179239	-1.05	0.204573	1.13	0.412749
hsa-miR-518d-5p_st	1.06	0.866803	-1.05	0.537005	1.06	0.448891
hsa-miR-519b-5p_st	-1.13	0.028701	-1.05	0.23834	-1.01	0.356743
hsa-miR-521_st	1.06	0.05344	-1.05	0.657804	-1.02	0.927123
hsa-miR-548ad_st	-1.11	0.815579	-1.05	0.748276	1.13	0.070535
hsa-miR-548c-5p_st	-1.19	0.028426	-1.05	0.866071	-1.26	0.022094
hsa-miR-548o_st	-1.02	0.413948	-1.05	0.489858	1.02	0.42164
hsa-miR-548t_st	1.01	0.975097	-1.05	0.823285	-1.03	0.622637
hsa-miR-548u_st	1.02	0.777613	-1.05	0.145123	-1.01	0.286464
hsa-miR-582-3p_st	-1.02	0.94003	-1.05	0.411654	-1.01	0.624887
hsa-miR-607_st	-1.05	0.960804	-1.05	0.663251	-1.21	0.138241
hsa-miR-618_st	1.03	0.288751	-1.05	0.04684	-1.01	0.537007
hsa-miR-626_st	-1.04	0.705389	-1.05	0.684666	1.02	0.958506
hsa-miR-653_st	1.12	0.109249	-1.05	0.78412	1.13	0.121793
hsa-miR-663b_st	1.12	0.712619	-1.05	0.988797	-1.06	0.563449
hsa-miR-664-star_st	-1.18	0.005486	-1.05	0.292668	-1.12	0.163352
hsa-miR-766_st	-1.12	0.109447	-1.05	0.89159	1.08	0.359857
hsa-miR-876-5p_st	-1.03	0.658169	-1.05	0.973589	1	0.674841
hsa-miR-9_st	-1.1	0.42046	-1.05	0.445692	-1.07	0.433807
hsa-miR-936_st	1.03	0.717836	-1.05	0.54028	1.04	0.876192
hsa-miR-940_st	1.03	0.695143	-1.05	0.959173	-1.06	0.500641
hsa-miR-9-star_st	1.08	0.71092	-1.05	0.803599	1.03	0.686227
hsa-let-7g_st	-1.04	0.562528	-1.06	0.635601	1.01	0.888293
hsa-miR-1231_st	1.08	0.167714	-1.06	0.349167	1	0.882713
hsa-miR-1243_st	1.02	0.819166	-1.06	0.863568	-1.05	0.700906
hsa-miR-146a-star_st	1.12	0.010327	-1.06	0.342532	-1.07	0.833697
hsa-miR-15a-star_st	1.01	0.812262	-1.06	0.159854	1.05	0.906599
hsa-miR-182-star_st	1.07	0.242485	-1.06	0.430751	1.05	0.520482
hsa-miR-1976_st	-1.04	0.425466	-1.06	0.465757	-1.08	0.434658
hsa-miR-199a-5p_st	-1.09	0.588881	-1.06	0.844182	1.02	0.494183
hsa-miR-2052_st	-1.07	0.354473	-1.06	0.442262	1.07	0.310334
hsa-miR-26a-2-star_st	-1.1	0.203646	-1.06	0.380684	1.05	0.557414
hsa-miR-300_st	-1.05	0.309755	-1.06	0.099312	-1.09	0.240858
hsa-miR-302c-star_st	-1.06	0.061569	-1.06	0.423529	1.1	0.141333
hsa-miR-3135_st	1.14	0.385543	-1.06	0.392744	1.05	0.576037
hsa-miR-33a_st	-1.07	0.218275	-1.06	0.924438	-1.13	0.041891
hsa-miR-3617_st	-1.13	0.250596	-1.06	0.605884	-1.08	0.489554
hsa-miR-3647-3p_st	-1.09	0.185435	-1.06	0.432587	-1.09	0.130664
hsa-miR-3651_st	-1.02	0.187651	-1.06	0.29836	1.11	0.214334
hsa-miR-3683_st	1.05	0.56242	-1.06	0.244299	-1.08	0.112353
hsa-miR-3689f_st	-1.04	0.399898	-1.06	0.25588	-1.12	0.451966
hsa-miR-371b-3p_st	1.02	0.809767	-1.06	0.720862	1.09	0.48021
hsa-miR-374b-star_st	-1.09	0.430294	-1.06	0.22496	-1.07	0.816654
hsa-miR-3907_st	-1.09	0.337525	-1.06	0.371602	-1.05	0.570177
hsa-miR-3909_st	1.01	0.983475	-1.06	0.943954	1.2	0.080561
hsa-miR-3921_st	1.05	0.560596	-1.06	0.879816	1.41	0.754497
hsa-miR-3929_st	-1.08	0.309285	-1.06	0.275881	-1.18	0.041057
hsa-miR-412_st	1.07	0.377146	-1.06	0.04339	1.06	0.514912
hsa-miR-4254_st	1.05	0.659728	-1.06	0.147389	-1.03	0.715505
hsa-miR-4287_st	-1.07	0.940075	-1.06	0.579318	-1.1	0.374432
hsa-miR-4288_st	-1.18	0.153468	-1.06	0.213373	-1.13	0.957563
hsa-miR-4292_st	1.04	0.924616	-1.06	0.825474	-1.1	0.230207
hsa-miR-4318_st	-1.07	0.362511	-1.06	0.37456	-1.03	0.626725
hsa-miR-432_st	-1.02	0.453939	-1.06	0.929266	-1.11	0.674367
hsa-miR-4326_st	-1.04	0.800296	-1.06	0.786249	-1.1	0.619319
hsa-miR-4327_st	-1.01	0.529267	-1.06	0.332868	-1.02	0.541785
hsa-miR-4423-5p_st	1.06	0.688587	-1.06	0.430149	1.09	0.719359
hsa-miR-4439_st	1.03	0.722894	-1.06	0.375022	-1.03	0.636082
hsa-miR-4480_st	-1.09	0.289711	-1.06	0.522622	-1.03	0.476467
hsa-miR-4515_st	1.06	0.581617	-1.06	0.259179	-1.01	0.465427
hsa-miR-4520a-5p_st	-1.05	0.937104	-1.06	0.513852	-1.01	0.263427
hsa-miR-4522_st	1.11	0.039538	-1.06	0.74883	-1.01	0.806778
hsa-miR-4525_st	1.07	0.418496	-1.06	0.731321	1.07	0.26493
hsa-miR-4526_st	1.03	0.564297	-1.06	0.364601	-1.03	0.810539
hsa-miR-4528_st	-1.02	0.865391	-1.06	0.9978	-1.02	0.982345
hsa-miR-455-5p_st	-1.04	0.382731	-1.06	0.337292	-1.02	0.745846
hsa-miR-4682_st	1.05	0.424726	-1.06	0.700068	1.13	0.021498
hsa-miR-4701-5p_st	-1.2	0.551519	-1.06	0.734369	-1.13	0.956019
hsa-miR-4704-3p_st	-1.02	0.736577	-1.06	0.288142	-1.05	0.321766
hsa-miR-4709-5p_st	-1.14	0.229866	-1.06	0.237449	1.1	0.043406
hsa-miR-4731-3p_st	1.03	0.813646	-1.06	0.458992	1.04	0.740225
hsa-miR-4745-3p_st	-1.03	0.873619	-1.06	0.678019	-1.1	0.907077
hsa-miR-4791_st	1.1	0.468458	-1.06	0.269461	1.02	0.989317
hsa-miR-501-5p_st	-1.11	0.11881	-1.06	0.433218	-1.09	0.327446
hsa-miR-513a-5p_st	1.07	0.553229	-1.06	0.074437	1.01	0.841019
hsa-miR-514b-3p_st	1.01	0.94574	-1.06	0.129805	1.08	0.198048
hsa-miR-517c_st	-1.01	0.666744	-1.06	0.774597	-1.04	0.995135
hsa-miR-519d_st	-1.09	0.850604	-1.06	0.730238	-1.02	0.974832
hsa-miR-520e_st	-1.09	0.397876	-1.06	0.425158	1.03	0.858999
hsa-miR-544_st	-1.13	0.171659	-1.06	0.108281	-1	0.50615
hsa-miR-548al_st	-1.22	0.003736	-1.06	0.156037	-1.13	0.047465
hsa-miR-548h_st	-1	0.807932	-1.06	0.681687	-1.02	0.884605
hsa-miR-548m_st	-1	0.626012	-1.06	0.518435	1.03	0.665191
hsa-miR-597_st	1.02	0.804608	-1.06	0.327118	1.01	0.951447
hsa-miR-633_st	1.04	0.253564	-1.06	0.594942	1.02	0.528924
hsa-miR-634_st	-1.11	0.366359	-1.06	0.625659	-1.22	0.068611
hsa-miR-654-5p_st	-1.12	0.046571	-1.06	0.136458	-1.06	0.173509
hsa-miR-7-1-star_st	1.03	0.75953	-1.06	0.347491	1.07	0.964793
hsa-miR-887_st	-1.07	0.368879	-1.06	0.294922	1.13	0.450341
hsa-miR-934_st	1.05	0.93316	-1.06	0.591191	1.02	0.988609
hsa-miR-98_st	-1.09	0.080876	-1.06	0.580942	1.03	0.98448
hsa-let-7c_st	1.08	0.643653	-1.07	0.251662	1.35	0.217477
hsa-let-7f_st	1.09	0.390334	-1.07	0.805492	1.07	0.502529
hsa-miR-1229_st	-1.1	0.396585	-1.07	0.525621	-1.03	0.671169
hsa-miR-1258_st	1.02	0.925603	-1.07	0.740146	-1.17	0.288902
hsa-miR-125b-2-star_st	1.09	0.068473	-1.07	0.578071	-1.05	0.565302
hsa-miR-1307_st	1.04	0.883191	-1.07	0.85681	1.01	0.788572
hsa-miR-133a_st	-1.11	0.263028	-1.07	0.905148	-1.06	0.47726
hsa-miR-141-star_st	1.09	0.06125	-1.07	0.887642	-1.01	0.842923
hsa-miR-186-star_st	-1.19	0.076567	-1.07	0.142331	-1.07	0.624156
hsa-miR-196a-star_st	1.04	0.83755	-1.07	0.565769	-1.06	0.871256
hsa-miR-200c_st	-1.07	0.238303	-1.07	0.859155	-1.11	0.594029
hsa-miR-2110_st	-1.13	0.201846	-1.07	0.167433	-1.06	0.471516
hsa-miR-214-star_st	-1	0.762775	-1.07	0.251255	-1.02	0.929295
hsa-miR-216a_st	1.18	0.339781	-1.07	0.250861	-1.21	0.030803
hsa-miR-219-5p_st	1.19	0.008754	-1.07	0.234191	-1.11	0.020508
hsa-miR-302b_st	1.03	0.980724	-1.07	0.175884	-1.11	0.047696
hsa-miR-3159_st	-1.21	0.013828	-1.07	0.499002	-1.14	0.037913
hsa-miR-3167_st	-1.2	0.140058	-1.07	0.138796	-1.09	0.274079
hsa-miR-3173-5p_st	1.12	0.214807	-1.07	0.487834	-1.13	0.822054
hsa-miR-3180-3p_st	1.09	0.181057	-1.07	0.535518	1.06	0.4605
hsa-miR-3200-5p_st	-1.07	0.648184	-1.07	0.723411	-1.1	0.400482
hsa-miR-3662_st	1.03	0.685274	-1.07	0.076692	-1.12	0.868056
hsa-miR-422a_st	1	0.413972	-1.07	0.682278	-1.03	0.849242
hsa-miR-4261_st	-1.08	0.166117	-1.07	0.08089	1.11	0.319782
hsa-miR-4299_st	-1.08	0.811161	-1.07	0.898859	1.04	0.239208
hsa-miR-4312_st	1.02	0.455002	-1.07	0.508774	-1.05	0.420118
hsa-miR-4317_st	-1.07	0.300551	-1.07	0.283926	-1.09	0.306925
hsa-miR-4419b_st	-1.02	0.536328	-1.07	0.170751	-1.01	0.476961
hsa-miR-4520b-3p_st	-1.05	0.363142	-1.07	0.80466	-1.13	0.614124
hsa-miR-4698_st	1.05	0.057373	-1.07	0.372212	1.01	0.453655
hsa-miR-4708-5p_st	-1.13	0.108461	-1.07	0.263255	-1.07	0.295169
hsa-miR-4733-5p_st	-1.14	0.286563	-1.07	0.395065	-1.08	0.200168
hsa-miR-4743_st	-1.1	0.229338	-1.07	0.610319	-1	0.899919
hsa-miR-4800-3p_st	-1.03	0.94875	-1.07	0.947837	-1.06	0.793739
hsa-miR-497-star_st	-1.07	0.274636	-1.07	0.406163	-1.03	0.287888
hsa-miR-499a-5p_st	1.03	0.426684	-1.07	0.437974	1.01	0.910715
hsa-miR-500b_st	-1.03	0.225655	-1.07	0.46992	-1.03	0.905783
hsa-miR-505-star_st	-1	0.572537	-1.07	0.492215	-1.11	0.381413
hsa-miR-519a-star_st	-1.01	0.949774	-1.07	0.215189	-1.01	0.867258
hsa-miR-545_st	-1.04	0.56293	-1.07	0.340301	-1.03	0.338139
hsa-miR-548ak_st	-1.17	0.250854	-1.07	0.966982	-1.23	0.138245
hsa-miR-574-5p_st	1	0.931711	-1.07	0.38439	-1.09	0.734525
hsa-miR-657_st	1.02	0.379935	-1.07	0.354579	-1.01	0.341302
hsa-miR-665_st	-1.07	0.201004	-1.07	0.195118	1.01	0.719783
hsa-miR-873_st	1.1	0.385479	-1.07	0.119433	1.11	0.359256
hsa-miR-885-3p_st	1.07	0.399911	-1.07	0.529097	1.03	0.585268
hsa-miR-889_st	-1.06	0.384866	-1.07	0.158723	-1.14	0.110015
hsa-miR-103a_st	1	0.509369	-1.08	0.468245	-1.04	0.645169
hsa-miR-1224-5p_st	1.07	0.483068	-1.08	0.781306	1.02	0.908792
hsa-miR-1280_st	-1.24	0.697425	-1.08	0.458911	-1.23	0.153253
hsa-miR-1321_st	1.03	0.820747	-1.08	0.059613	1.11	0.130035
hsa-miR-148b-star_st	-1.01	0.165247	-1.08	0.076467	-1	0.327808
hsa-miR-153_st	-1.08	0.406602	-1.08	0.504752	1.14	0.136963
hsa-miR-1910_st	1.01	0.744398	-1.08	0.976245	1.05	0.601239
hsa-miR-196a_st	-1.04	0.667582	-1.08	0.681487	1.01	0.601257
hsa-miR-26b_st	-1.09	0.30511	-1.08	0.377177	-1.01	0.991309
hsa-miR-3169_st	-1.01	0.301662	-1.08	0.600809	1.01	0.502615
hsa-miR-3195_st	-1.04	0.813866	-1.08	0.238604	1.05	0.992585
hsa-miR-378c_st	-1.03	0.711726	-1.08	0.771699	-1.04	0.904404
hsa-miR-3912_st	1.01	0.791504	-1.08	0.063759	-1.02	0.403471
hsa-miR-3918_st	1.04	0.415534	-1.08	0.041818	1.1	0.339217
hsa-miR-3926_st	1.11	0.218123	-1.08	0.352858	1	0.716196
hsa-miR-3939_st	-1.03	0.349672	-1.08	0.361414	-1.05	0.123882
hsa-miR-4444_st	-1.06	0.379481	-1.08	0.203369	-1.11	0.061869
hsa-miR-4445_st	-1.06	0.3356	-1.08	0.231778	-1.09	0.284157
hsa-miR-4449_st	1.03	0.921722	-1.08	0.094908	-1.04	0.339171
hsa-miR-4489_st	-1.17	0.212114	-1.08	0.560181	-1.12	0.463799
hsa-miR-4511_st	1.16	0.012552	-1.08	0.627127	-1.06	0.428297
hsa-miR-4647_st	-1.05	0.918828	-1.08	0.262926	-1.09	0.268394
hsa-miR-4650-3p_st	-1.17	0.355013	-1.08	0.085875	-1.07	0.264733
hsa-miR-4653-3p_st	1	0.886168	-1.08	0.546373	1.07	0.680653
hsa-miR-4713-5p_st	-1	0.99198	-1.08	0.201518	1.06	0.711965
hsa-miR-4749-3p_st	-1.1	0.532839	-1.08	0.471188	-1.11	0.714293
hsa-miR-487b_st	-1.13	0.108992	-1.08	0.193732	1.01	0.891436
hsa-miR-491-3p_st	-1.09	0.257413	-1.08	0.231953	-1.07	0.50225
hsa-miR-506_st	1.01	0.499557	-1.08	0.500972	-1.14	0.041838
hsa-miR-514_st	-1.02	0.654561	-1.08	0.293156	1.02	0.409606
hsa-miR-522_st	-1.08	0.176678	-1.08	0.365266	1.01	0.828739
hsa-miR-532-3p_st	-1.07	0.129925	-1.08	0.072148	-1.09	0.615976
hsa-miR-543_st	-1.09	0.182233	-1.08	0.276979	-1.14	0.116963
hsa-miR-550b_st	-1.12	0.14332	-1.08	0.326185	-1.11	0.993812
hsa-miR-557_st	1.06	0.489715	-1.08	0.186959	-1.02	0.512121
hsa-miR-589_st	1.02	0.126708	-1.08	0.700771	-1.05	0.250853
hsa-miR-615-3p_st	1.13	0.004062	-1.08	0.650037	1.03	0.224289
hsa-miR-623_st	-1.02	0.213792	-1.08	0.115674	1.06	0.302576
hsa-miR-711_st	-1.04	0.936583	-1.08	0.230017	-1.07	0.368597
hsa-miR-769-5p_st	-1.01	0.343529	-1.08	0.062819	-1.01	0.613254
hsa-miR-888_st	-1.03	0.761495	-1.08	0.228598	-1.08	0.53351
hsa-let-7a-star_st	-1.03	0.18298	-1.09	0.00914	-1.08	0.070896
hsa-miR-1245b-3p_st	-1.03	0.88503	-1.09	0.231764	-1.17	0.021491
hsa-miR-1255a_st	-1	0.805519	-1.09	0.540915	1.05	0.822364
hsa-miR-1273c_st	1.09	0.575759	-1.09	0.109343	-1.01	0.307421
hsa-miR-1288_st	1.07	0.992005	-1.09	0.789839	1.02	0.608109
hsa-miR-140-3p_st	1.07	0.698152	-1.09	0.090983	-1.08	0.140003
hsa-miR-144_st	-1.06	0.390761	-1.09	0.794165	1.02	0.410702
hsa-miR-1471_st	1.08	0.894278	-1.09	0.859237	-1.03	0.509345
hsa-miR-20a_st	1.07	0.183142	-1.09	0.264205	-1.03	0.905937
hsa-miR-20a-star_st	-1.03	0.608478	-1.09	0.184454	-1.05	0.670396
hsa-miR-217_st	1.03	0.62871	-1.09	0.412589	-1.07	0.467348
hsa-miR-23b-star_st	1.04	0.166407	-1.09	0.670523	-1.01	0.429475
hsa-miR-26a-1-star_st	1.05	0.561595	-1.09	0.022484	-1.09	0.653914
hsa-miR-31_st	1.04	0.867355	-1.09	0.691193	-1.25	0.027911
hsa-miR-3120-3p_st	-1.01	0.842515	-1.09	0.091113	-1.05	0.705258
hsa-miR-3150a-3p_st	1.06	0.746852	-1.09	0.673339	-1.01	0.709425
hsa-miR-3180-5p_st	-1.07	0.327906	-1.09	0.725154	-1.13	0.131744
hsa-miR-3181_st	1.04	0.800136	-1.09	0.162489	-1.03	0.177662
hsa-miR-3186-5p_st	-1.08	0.519658	-1.09	0.937	1.06	0.204408
hsa-miR-323-3p_st	-1.14	0.015112	-1.09	0.03932	-1.14	0.024354
hsa-miR-3674_st	-1.09	0.194978	-1.09	0.329754	-1.05	0.829423
hsa-miR-3676_st	-1.24	0.051936	-1.09	0.174866	-1.06	0.422929
hsa-miR-3679-5p_st	-1.06	0.637908	-1.09	0.328633	-1.06	0.642355
hsa-miR-4260_st	1.02	0.899891	-1.09	0.45854	1.03	0.725807
hsa-miR-4285_st	-1.06	0.621318	-1.09	0.562363	1.04	0.591128
hsa-miR-4295_st	1.06	0.960561	-1.09	0.061749	1.01	0.503882
hsa-miR-4300_st	-1.09	0.354067	-1.09	0.41383	1.01	0.817574
hsa-miR-4306_st	1.17	0.029023	-1.09	0.720259	1.03	0.10021
hsa-miR-4421_st	1.02	0.853103	-1.09	0.390496	-1.06	0.517729
hsa-miR-4454_st	-1.03	0.434641	-1.09	0.752978	1.04	0.825116
hsa-miR-4492_st	1.1	0.11442	-1.09	0.580088	1.05	0.296882
hsa-miR-4499_st	-1.05	0.668689	-1.09	0.424068	-1.01	0.899332
hsa-miR-4537_st	-1.09	0.140919	-1.09	0.137809	-1.16	0.18406
hsa-miR-4540_st	-1.05	0.705646	-1.09	0.39242	1.02	0.866772
hsa-miR-4639-5p_st	-1.09	0.298234	-1.09	0.054089	1.16	0.470546
hsa-miR-4662a-3p_st	-1.2	0.163784	-1.09	0.245292	-1.16	0.138481
hsa-miR-4664-3p_st	1	0.724306	-1.09	0.083073	-1.04	0.434852
hsa-miR-4667-3p_st	-1.07	0.635335	-1.09	0.270723	-1.08	0.295703
hsa-miR-4695-3p_st	-1.19	0.682472	-1.09	0.847551	-1.15	0.234922
hsa-miR-4703-3p_st	-1.05	0.155823	-1.09	0.013972	-1.02	0.762634
hsa-miR-4726-3p_st	-1.1	0.278846	-1.09	0.369878	-1.04	0.849567
hsa-miR-4741_st	-1.06	0.308164	-1.09	0.696512	-1.1	0.555731
hsa-miR-4746-5p_st	-1.01	0.889481	-1.09	0.227711	-1.12	0.227408
hsa-miR-4753-5p_st	1.23	0.431568	-1.09	0.26084	1.08	0.587982
hsa-miR-4768-5p_st	1.01	0.625234	-1.09	0.230651	1.07	0.512127
hsa-miR-4783-5p_st	-1.04	0.503522	-1.09	0.25295	-1.01	0.767593
hsa-miR-4787-3p_st	1	0.893237	-1.09	0.124098	-1.18	0.344488
hsa-miR-4795-5p_st	-1.06	0.518441	-1.09	0.557648	-1.06	0.977467
hsa-miR-4796-3p_st	-1.15	0.130217	-1.09	0.084843	1.04	0.984046
hsa-miR-485-3p_st	1.02	0.691071	-1.09	0.192369	-1.01	0.798577
hsa-miR-512-5p_st	1.01	0.923757	-1.09	0.242024	1.01	0.950316
hsa-miR-517a_st	-1.18	0.300331	-1.09	0.917633	-1.07	0.542788
hsa-miR-548i_st	-1.03	0.872399	-1.09	0.287595	-1.14	0.23567
hsa-miR-548s_st	-1.06	0.842037	-1.09	0.20672	-1.01	0.846235
hsa-miR-583_st	-1.06	0.379284	-1.09	0.32942	1.04	0.496442
hsa-miR-586_st	-1.08	0.127818	-1.09	0.022895	1.02	0.937097
hsa-miR-760_st	-1.02	0.522967	-1.09	0.305621	1.09	0.955361
hsa-miR-761_st	1.01	0.898436	-1.09	0.534838	-1.16	0.264822
hsa-miR-1273g_st	-1.03	0.64623	-1.1	0.073357	1.08	0.273943
hsa-miR-1289_st	-1.05	0.49866	-1.1	0.435391	-1.08	0.620267
hsa-miR-130b-star_st	-1.08	0.623212	-1.1	0.192492	1.02	0.55674
hsa-miR-135a-star_st	1.1	0.380596	-1.1	0.696627	1.2	0.212532
hsa-miR-1537_st	1.15	0.629163	-1.1	0.321754	-1.1	0.209807
hsa-miR-181b_st	-1	0.943196	-1.1	0.652463	1.03	0.677488
hsa-miR-203_st	1.03	0.854284	-1.1	0.16301	-1	0.599751
hsa-miR-302a-star_st	-1.1	0.400533	-1.1	0.399372	-1.12	0.405608
hsa-miR-3144-5p_st	-1.05	0.82769	-1.1	0.114391	-1.01	0.685815
hsa-miR-3153_st	-1.18	0.210337	-1.1	0.468761	-1.2	0.159462
hsa-miR-3162-3p_st	1.23	0.776603	-1.1	0.286477	-1.03	0.447692
hsa-miR-3179_st	-1.11	0.456157	-1.1	0.257767	-1.2	0.05345
hsa-miR-3199_st	-1.19	0.177185	-1.1	0.059646	-1	0.442052
hsa-miR-338-5p_st	-1.15	0.048173	-1.1	0.198154	-1.05	0.458842
hsa-miR-3655_st	-1.08	0.189274	-1.1	0.015206	1	0.238645
hsa-miR-367_st	-1.04	0.713796	-1.1	0.29764	-1.1	0.781919
hsa-miR-3689b_st	-1.05	0.37695	-1.1	0.457119	-1	0.912056
hsa-miR-378b_st	1.11	0.10772	-1.1	0.698562	-1.06	0.565385
hsa-miR-424-star_st	-1.01	0.495963	-1.1	0.322428	-1.08	0.123808
hsa-miR-4321_st	1.01	0.930779	-1.1	0.894511	-1.04	0.375906
hsa-miR-4422_st	-1	0.676942	-1.1	0.137634	-1.04	0.564942
hsa-miR-4437_st	1	0.623523	-1.1	0.12992	-1.16	0.242883
hsa-miR-4458_st	-1.07	0.041592	-1.1	0.050383	-1.12	0.110179
hsa-miR-4474-3p_st	-1.12	0.553895	-1.1	0.115691	-1.08	0.269418
hsa-miR-4506_st	-1.05	0.325561	-1.1	0.294679	-1.24	0.001261
hsa-miR-4517_st	-1.03	0.722781	-1.1	0.510686	-1.03	0.800122
hsa-miR-4662a-5p_st	-1.11	0.359872	-1.1	0.59179	-1.12	0.161115
hsa-miR-4663_st	-1.03	0.844837	-1.1	0.087706	1.02	0.909284
hsa-miR-4706_st	-1.24	0.403098	-1.1	0.959569	-1.33	0.206467
hsa-miR-4716-5p_st	1.14	0.084309	-1.1	0.194714	-1.03	0.832927
hsa-miR-4721_st	-1.09	0.390693	-1.1	0.425986	-1.07	0.626995
hsa-miR-4755-3p_st	-1.03	0.969865	-1.1	0.317004	1.03	0.352205
hsa-miR-4776-3p_st	1.11	0.105427	-1.1	0.21192	1.02	0.565465
hsa-miR-483-3p_st	-1.12	0.301615	-1.1	0.348095	-1.03	0.778894
hsa-miR-495_st	-1.02	0.610778	-1.1	0.289991	1.12	0.656775
hsa-miR-498_st	1.04	0.794186	-1.1	0.58736	-1.01	0.765754
hsa-miR-501-3p_st	-1.1	0.39776	-1.1	0.210098	-1.06	0.53894
hsa-miR-509-3-5p_st	-1.1	0.679836	-1.1	0.193152	-1.02	0.914592
hsa-miR-518d-3p_st	1.03	0.77811	-1.1	0.113957	-1.17	0.075298
hsa-miR-548g_st	-1.05	0.46696	-1.1	0.57308	-1.04	0.445622
hsa-miR-105-star_st	1.08	0.810547	-1.11	0.038154	-1	0.457767
hsa-miR-1257_st	-1.13	0.957262	-1.11	0.407279	-1.12	0.439028
hsa-miR-139-5p_st	1	0.790322	-1.11	0.201299	-1.12	0.303214
hsa-miR-208b_st	-1.03	0.368959	-1.11	0.327544	-1.12	0.167797
hsa-miR-23b_st	-1	0.413854	-1.11	0.369069	-1.01	0.873428
hsa-miR-301b_st	1.18	0.07632	-1.11	0.240925	-1.05	0.772508
hsa-miR-3128_st	1.02	0.774486	-1.11	0.199502	-1.11	0.045092
hsa-miR-3149_st	-1.12	0.110458	-1.11	0.120272	-1.05	0.474067
hsa-miR-3157-5p_st	1.02	0.458826	-1.11	0.224991	-1.21	0.016845
hsa-miR-3184_st	-1.22	0.238724	-1.11	0.38133	-1.02	0.955064
hsa-miR-325_st	1.05	0.51289	-1.11	0.041555	-1.04	0.295616
hsa-miR-33b-star_st	-1.01	0.842971	-1.11	0.49765	-1.01	0.739288
hsa-miR-3679-3p_st	-1	0.863081	-1.11	0.055134	-1.06	0.397069
hsa-miR-3936_st	-1.13	0.724866	-1.11	0.251753	1.08	0.492375
hsa-miR-424_st	-1.02	0.741698	-1.11	0.10903	-1.11	0.32345
hsa-miR-4272_st	1.12	0.77407	-1.11	0.206297	1.09	0.328293
hsa-miR-4442_st	1.04	0.815687	-1.11	0.410603	-1.11	0.402778
hsa-miR-4477a_st	-1.14	0.168594	-1.11	0.166964	-1.14	0.436313
hsa-miR-4646-3p_st	-1.08	0.599268	-1.11	0.555238	1.05	0.587096
hsa-miR-4668-3p_st	-1.12	0.324252	-1.11	0.263307	-1.2	0.444119
hsa-miR-4719_st	-1.1	0.066633	-1.11	0.019501	-1.07	0.03448
hsa-miR-4758-5p_st	-1.13	0.227123	-1.11	0.372359	-1.07	0.382363
hsa-miR-4764-3p_st	-1.07	0.766861	-1.11	0.665882	-1.07	0.972685
hsa-miR-4779_st	-1.09	0.642915	-1.11	0.902979	-1.02	0.975766
hsa-miR-4790-5p_st	-1.07	0.341695	-1.11	0.011915	-1.1	0.125328
hsa-miR-507_st	-1.12	0.184311	-1.11	0.480283	1.01	0.789126
hsa-miR-555_st	-1.04	0.164981	-1.11	0.204946	1.03	0.850852
hsa-miR-629-star_st	1.03	0.999108	-1.11	0.798876	1.05	0.902696
hsa-miR-663_st	-1.08	0.566036	-1.11	0.265794	-1.07	0.67829
hsa-miR-676-star_st	1.09	0.303044	-1.11	0.605056	-1.03	0.502655
hsa-miR-718_st	-1.02	0.939311	-1.11	0.725466	-1.15	0.85847
hsa-miR-183-star_st	-1.06	0.452604	-1.12	0.024747	-1.05	0.406129
hsa-miR-193a-3p_st	-1.05	0.86216	-1.12	0.02121	-1.05	0.134354
hsa-miR-194_st	1.01	0.651491	-1.12	0.028618	1.2	0.010713
hsa-miR-202_st	1.03	0.744345	-1.12	0.017757	1.03	0.588003
hsa-miR-212_st	-1.07	0.524505	-1.12	0.107815	1.04	0.492154
hsa-miR-29b-1-star_st	1.03	0.579138	-1.12	0.377458	-1.02	0.962711
hsa-miR-3176_st	1.11	0.159679	-1.12	0.045646	1.02	0.872209
hsa-miR-3648_st	1.07	0.564366	-1.12	0.388497	-1.05	0.737016
hsa-miR-3659_st	-1.15	0.39239	-1.12	0.133158	-1.25	0.042407
hsa-miR-3690_st	1.06	0.844375	-1.12	0.036711	-1.04	0.701622
hsa-miR-378-star_st	-1.03	0.787036	-1.12	0.397032	-1.07	0.477809
hsa-miR-3923_st	-1.09	0.062353	-1.12	0.474818	-1.07	0.331844
hsa-miR-4281_st	1.01	0.94155	-1.12	0.160566	1.05	0.279948
hsa-miR-431-star_st	1.04	0.297913	-1.12	0.619831	1.05	0.548749
hsa-miR-4320_st	-1.05	0.292636	-1.12	0.217047	1	0.884882
hsa-miR-4468_st	1.03	0.810916	-1.12	0.116897	-1.04	0.634187
hsa-miR-450b-3p_st	1.05	0.665747	-1.12	0.032763	-1.02	0.705719
hsa-miR-4684-5p_st	1.13	0.485676	-1.12	0.062857	1.08	0.651144
hsa-miR-4690-3p_st	-1.17	0.018819	-1.12	0.071198	-1.07	0.883088
hsa-miR-4691-3p_st	-1.23	0.072769	-1.12	0.697253	-1.11	0.245097
hsa-miR-4746-3p_st	1.07	0.983601	-1.12	0.071106	-1.08	0.238156
hsa-miR-519c-5p_st	-1.11	0.23778	-1.12	0.158565	-1.06	0.278383
hsa-miR-520a-5p_st	-1.06	0.301189	-1.12	0.127963	1.03	0.751292
hsa-miR-520f_st	-1.15	0.259054	-1.12	0.544158	-1.09	0.599442
hsa-miR-541-star_st	-1.12	0.264705	-1.12	0.06738	-1.02	0.74987
hsa-miR-576-5p_st	-1.05	0.437603	-1.12	0.069348	-1.09	0.350963
hsa-miR-585_st	-1	0.769539	-1.12	0.0556	1.04	0.341767
hsa-miR-890_st	1.03	0.939638	-1.12	0.090556	-1.01	0.902802
hsa-miR-924_st	-1.09	0.594104	-1.12	0.442469	1.02	0.482528
hsa-miR-1226-star_st	-1.1	0.074592	-1.13	0.02193	1.03	0.991398
hsa-miR-1470_st	-1.14	0.022115	-1.13	0.491716	-1.04	0.457897
hsa-miR-1912_st	-1.02	0.93153	-1.13	0.158745	-1.07	0.304826
hsa-miR-3145-3p_st	-1.05	0.599041	-1.13	0.320082	-1.04	0.840978
hsa-miR-3155b_st	1.06	0.468661	-1.13	0.082113	-1.12	0.371718
hsa-miR-374a-star_st	-1.12	0.135118	-1.13	0.086185	-1.03	0.611044
hsa-miR-3914_st	-1.04	0.67743	-1.13	0.226005	-1.06	0.380437
hsa-miR-4427_st	1.11	0.271892	-1.13	0.039905	1	0.164905
hsa-miR-4463_st	-1.06	0.587207	-1.13	0.23273	-1.06	0.867307
hsa-miR-4670-5p_st	1.14	0.298285	-1.13	0.10737	-1	0.790314
hsa-miR-548ah_st	-1.11	0.694522	-1.13	0.135701	-1.15	0.357174
hsa-miR-615-5p_st	1.07	0.994966	-1.13	0.719429	1.1	0.154293
hsa-miR-675_st	1.01	0.672281	-1.13	0.287098	-1.06	0.705228
hsa-miR-1277_st	-1.06	0.517356	-1.14	0.045148	-1.17	0.030424
hsa-miR-147_st	-1.03	0.281507	-1.14	0.073508	1.04	0.704789
hsa-miR-1587_st	-1.26	0.037349	-1.14	0.157273	1.03	0.804624
hsa-miR-3123_st	-1.11	0.179517	-1.14	0.228013	-1.09	0.636059
hsa-miR-3155_st	-1	0.890208	-1.14	0.243575	1.1	0.446943
hsa-miR-3622b-3p_st	-1.08	0.277351	-1.14	0.103458	-1.11	0.157968
hsa-miR-3663-3p_st	1.12	0.161021	-1.14	0.064391	1.02	0.60151
hsa-miR-4313_st	-1.07	0.221493	-1.14	0.029481	-1.08	0.318346
hsa-miR-4464_st	-1.12	0.079786	-1.14	0.008149	-1.08	0.227715
hsa-miR-4744_st	-1.25	0.00571	-1.14	0.036706	1.01	0.734287
hsa-miR-4762-5p_st	-1.26	0.008004	-1.14	0.059176	-1.12	0.593686
hsa-miR-619_st	1.18	0.371771	-1.14	0.402023	1.03	0.731262
hsa-let-7i_st	-1.15	0.908551	-1.15	0.127545	-1.04	0.18909
hsa-miR-1264_st	-1.19	0.543134	-1.15	0.032396	1	0.918229
hsa-miR-2114_st	-1.12	0.098757	-1.15	0.049164	-1.12	0.128168
hsa-miR-3146_st	-1.15	0.042597	-1.15	0.121561	1.02	0.816218
hsa-miR-3937_st	-1.21	0.061338	-1.15	0.068973	1.03	0.74371
hsa-miR-4420_st	1.12	0.831509	-1.15	0.088806	-1.02	0.873045
hsa-miR-4512_st	-1.01	0.989547	-1.15	0.028232	-1.16	0.247729
hsa-miR-4680-5p_st	-1.1	0.361438	-1.15	0.050206	-1.24	0.300878
hsa-miR-4686_st	-1.03	0.567928	-1.15	0.073667	1.07	0.593056
hsa-miR-4774-3p_st	-1.1	0.344844	-1.15	0.029933	1.17	0.023669
hsa-miR-570_st	-1.05	0.496759	-1.15	0.571615	-1.14	0.126021
hsa-miR-656_st	-1	0.609299	-1.15	0.486159	1.02	0.412764
hsa-miR-767-3p_st	-1.15	0.553559	-1.15	0.045143	1.13	0.142425
hsa-miR-92b-star_st	-1.02	0.821797	-1.15	0.056743	-1.04	0.899765
hsa-miR-1268_st	-1.2	0.085816	-1.16	0.51245	-1.03	0.413411
hsa-miR-1282_st	-1.06	0.433238	-1.16	0.016847	-1.12	0.217448
hsa-miR-188-5p_st	1.09	0.842427	-1.16	0.771247	-1.07	0.487669
hsa-miR-1972_st	-1.05	0.97731	-1.16	0.316299	-1.03	0.636264
hsa-miR-4271_st	-1.07	0.729675	-1.16	0.038136	-1.05	0.601345
hsa-miR-4429_st	-1.13	0.399124	-1.16	0.481031	-1.05	0.701201
hsa-miR-4301_st	-1.06	0.687779	-1.17	0.288609	-1.04	0.825492
hsa-miR-548p_st	-1.06	0.406488	-1.17	0.247505	-1.13	0.047735
hsa-miR-34c-3p_st	-1.08	0.97782	-1.18	0.257841	-1.07	0.20121
hsa-miR-3654_st	-1.16	0.30321	-1.18	0.00228	-1.14	0.019407
hsa-miR-3669_st	-1.09	0.401478	-1.18	0.50388	1.06	0.473678
hsa-miR-4707-3p_st	-1.19	0.255805	-1.19	0.124588	-1.14	0.204582
hsa-miR-4725-3p_st	-1.13	0.060679	-1.19	0.438927	-1.14	0.069405
hsa-miR-499-3p_st	-1.12	0.064134	-1.19	0.001148	-1.14	0.016393
hsa-miR-3622b-5p_st	-1.01	0.756767	-1.2	0.163907	-1.11	0.161138
hsa-miR-4433_st	1.03	0.221975	-1.2	0.473368	-1	0.601593
hsa-miR-4685-3p_st	-1.08	0.329232	-1.2	0.525896	-1.04	0.991146
hsa-miR-4711-5p_st	1.08	0.836617	-1.21	0.005224	-1.02	0.737063
hsa-miR-4763-3p_st	1.02	0.441289	-1.21	0.395266	-1.17	0.306963
hsa-miR-3135b_st	-1.11	0.292517	-1.22	0.061716	-1.11	0.367769
hsa-miR-4445-star_st	-1.06	0.525925	-1.22	0.024813	-1.02	0.96861
hsa-miR-4530_st	-1.01	0.922187	-1.22	0.148651	-1.1	0.37515
hsa-miR-593_st	-1.07	0.194889	-1.22	0.040482	-1.13	0.154905
hsa-miR-874_st	-1.13	0.456046	-1.22	0.003941	-1.1	0.814601
hsa-miR-362-5p_st	-1.12	0.508304	-1.23	0.122608	-1.05	0.904958
hsa-miR-4314_st	-1.02	0.915334	-1.24	0.046868	-1.23	0.038384
hsa-miR-3605-3p_st	-1.19	0.014393	-1.25	0.000351	1.03	0.662734
hsa-miR-548x_st	1.23	0.434901	-1.25	0.20747	1.07	0.877574
hsa-miR-602_st	-1.21	0.261941	-1.25	0.078066	-1.08	0.575408
hsa-miR-4487_st	-2.41	0.164641	-1.26	0.595715	-1.53	0.422021
hsa-miR-941_st	-1.19	8.4e-05	-1.26	0.007325	-1.02	0.342724
hsa-miR-638_st	-2.96	0.05735	-1.28	0.832127	-3.31	0.060306
hsa-miR-518c_st	-1.04	0.228958	-1.29	0.009684	-1.25	0.046285
hsa-miR-4668-5p_st	-2.01	0.173342	-1.79	0.707396	1.45	0.832389
hsa-miR-3613-5p_st	-2.43	0.305424	-2.07	0.320856	-2.14	0.392019
