# Supplementary material for: Unique molecular signatures of microRNAs in ocular fluids and plasma in diabetic retinopathy
Source: PLoS One. 2020 Jul 21;15(7):e0235541. doi: 10.1371/journal.pone.0235541 (PMC7373301; doi:10.1371/journal.pone.0235541)
Supplement: S3 Table — (XLSX) [file pone.0235541.s003.xlsx]

## Sheet: Sheet1
S3 Table - VITREOUS
Transcript Cluster ID	Fold Change (linear) (DMII-NPDR vs. CON)	ANOVA p-value (DMII-NPDR vs. CON)	Fold Change (linear) (DMII-PDR vs. CON)	ANOVA p-value (DMII-PDR vs. CON)	Fold Change (linear) (DMI-PDR vs. CON)	ANOVA p-value (DMI-PDR vs. CON)
hsa-let-7a_st	1.25	0.035411	1.14	0.037224	-1.04	0.160265
hsa-let-7a-2-star_st	1.13	0.526376	1.01	0.924891	1.13	0.338734
hsa-let-7a-star_st	-1.01	0.969949	-1.03	0.934055	-1.11	0.593801
hsa-let-7b_st	6.94	0.387565	17.92	0.064507	58.25	0.015356
hsa-let-7b-star_st	-1.03	0.991151	1.08	0.528567	1.25	0.054986
hsa-let-7c_st	1.66	0.367051	1.39	0.136749	9.57	0.009131
hsa-let-7d_st	1.26	0.461383	1.29	0.521001	1.67	0.02313
hsa-let-7d-star_st	1.07	0.319743	-1	0.213114	1.03	0.562739
hsa-let-7e_st	1.1	0.407282	1.11	0.234266	1.2	0.22819
hsa-let-7e-star_st	1.11	0.28894	-1.02	0.919228	1.07	0.122217
hsa-let-7f_st	-1.1	0.183233	-1.11	0.256962	-1.17	0.169934
hsa-let-7f-1-star_st	-1	0.583022	-1.17	0.415049	1.1	0.670399
hsa-let-7f-2-star_st	1.04	0.115374	1.09	0.168675	1.05	0.448039
hsa-let-7g_st	1.07	0.511082	1.06	0.310415	1.19	0.048466
hsa-let-7g-star_st	-1.11	0.53499	1.05	0.856931	1.01	0.550807
hsa-let-7i_st	1.13	0.864045	1.03	0.974391	1.19	0.109363
hsa-let-7i-star_st	1.1	0.676818	1.04	0.752465	-1.01	0.264683
hsa-miR-1_st	-1.04	0.633194	-1.14	0.287224	-1.11	0.327976
hsa-miR-100_st	-1.02	0.56834	-1.03	0.85012	-1	0.844143
hsa-miR-100-star_st	1.16	0.184593	-1.03	0.503548	-1.04	0.792124
hsa-miR-101_st	1.03	0.291866	1.02	0.687825	-1.07	0.284052
hsa-miR-101-star_st	1.13	0.075636	-1.03	0.883269	-1.07	0.301955
hsa-miR-103a_st	1.54	0.817569	1.16	0.369382	3.82	0.130462
hsa-miR-103a-2-star_st	-1.01	0.738161	-1.11	0.197121	1.03	0.908654
hsa-miR-103b_st	-1.14	0.08055	-1.05	0.696706	-1.17	0.079386
hsa-miR-105_st	-1.04	0.794579	1.04	0.521663	1.05	0.855614
hsa-miR-105-star_st	-1.05	0.450267	-1.11	0.701969	-1.03	0.503363
hsa-miR-106a_st	1.1	0.748863	1.05	0.41441	1.15	0.14646
hsa-miR-106a-star_st	1.08	0.807572	-1.02	0.508152	-1.01	0.766152
hsa-miR-106b_st	1.05	0.937147	-1.17	0.25095	1.64	0.069577
hsa-miR-106b-star_st	1.01	0.216671	-1.09	0.986161	-1.12	0.284148
hsa-miR-107_st	1.06	0.576753	1.22	0.847395	1.54	0.192129
hsa-miR-10a_st	1.09	0.369425	-1	0.960145	-1.05	0.204172
hsa-miR-10a-star_st	1.01	0.625702	1.06	0.426669	-1.04	0.386908
hsa-miR-10b_st	-1.11	0.116604	-1.01	0.493602	1.01	0.649091
hsa-miR-10b-star_st	1.09	0.6367	1.11	0.319515	1.04	0.986918
hsa-miR-1178_st	-1.08	0.268266	-1.05	0.2142	-1.03	0.496482
hsa-miR-1179_st	-1.01	0.478986	-1.01	0.978524	-1.09	0.287448
hsa-miR-1180_st	1.04	0.511302	-1.01	0.825369	1.23	0.218973
hsa-miR-1181_st	1.14	0.414125	-1.06	0.598253	-1.14	0.066185
hsa-miR-1182_st	-1.07	0.945971	1.14	0.361398	1.04	0.919472
hsa-miR-1183_st	-1.03	0.943575	-1	0.606431	-1.04	0.991114
hsa-miR-1184_st	-2.42	0.208677	1.2	0.971216	-1.04	0.749634
hsa-miR-1185_st	-1.01	0.823151	-1.02	0.604798	1.06	0.829955
hsa-miR-1193_st	-1	0.921646	-1.18	0.027466	-1.08	0.222595
hsa-miR-1197_st	-1.18	0.604793	1.03	0.817987	-1.13	0.197308
hsa-miR-1200_st	1.2	0.326277	1.08	0.40972	-1.04	0.201049
hsa-miR-1202_st	-1.02	0.929593	1.08	0.066125	1.02	0.7392
hsa-miR-1203_st	-1.01	0.576696	-1.04	0.131077	1.06	0.305365
hsa-miR-1204_st	1.08	0.846488	1.02	0.736515	-1.01	0.346944
hsa-miR-1205_st	-1.06	0.525147	-1.04	0.601001	-1.09	0.404781
hsa-miR-1206_st	-1.24	0.050408	-1.08	0.175023	-1.02	0.71887
hsa-miR-1207-3p_st	1.11	0.886133	-1	0.760137	-1.1	0.281852
hsa-miR-1207-5p_st	1.08	0.426633	-1.04	0.498518	1.25	0.359937
hsa-miR-1208_st	1.01	0.548988	1.04	0.064482	-1.03	0.269591
hsa-miR-122_st	1.09	0.116489	1.06	0.305866	1.03	0.814374
hsa-miR-1224-3p_st	-1.24	0.063587	-1.06	0.659533	-1.13	0.064507
hsa-miR-1224-5p_st	1.04	0.61972	-1.02	0.830735	1.26	0.02652
hsa-miR-1225-3p_st	1.22	0.706904	1.1	0.727051	1.03	0.461877
hsa-miR-1225-5p_st	1.13	0.08409	-1	0.41865	-1.01	0.726226
hsa-miR-1226_st	-1.03	0.650502	-1.03	0.516981	1.07	0.987648
hsa-miR-1226-star_st	-1.08	0.887218	1.04	0.874936	1.08	0.495662
hsa-miR-1227_st	1.01	0.897555	-1.08	0.228753	-1.04	0.130037
hsa-miR-1228_st	1.1	0.424262	-1.01	0.301991	1.15	0.230858
hsa-miR-1228-star_st	1.69	0.280219	1.24	0.906535	1.26	0.992352
hsa-miR-1229_st	-1.1	0.183358	1.06	0.668017	1.08	0.291232
hsa-miR-122-star_st	-1.04	0.361416	-1.13	0.539731	-1.05	0.49664
hsa-miR-1231_st	1.23	0.033659	1.18	0.242364	1.04	0.732954
hsa-miR-1233_st	-1	0.928807	1.03	0.99951	-1.11	0.425735
hsa-miR-1234_st	-1.07	0.327412	1.04	0.832976	-1.23	0.022437
hsa-miR-1236_st	1.07	0.587746	1.01	0.885849	-1.05	0.60731
hsa-miR-1237_st	1.01	0.327621	-1.19	0.012936	-1.11	0.101774
hsa-miR-1238_st	1.06	0.385629	1.07	0.406408	1.07	0.283861
hsa-miR-124_st	-1.16	0.136602	-1.05	0.133772	1.52	0.216231
hsa-miR-1243_st	1.09	0.397238	1.11	0.201084	1.01	0.847617
hsa-miR-1244_st	1.04	0.847223	1.04	0.863617	-1.02	0.786584
hsa-miR-1245_st	-1.02	0.849371	1.07	0.408061	-1.05	0.829631
hsa-miR-1245b-3p_st	-1.08	0.384949	-1.06	0.06207	-1.13	0.556946
hsa-miR-1245b-5p_st	-1.09	0.537933	1.12	0.271051	-1.13	0.345392
hsa-miR-1246_st	1.04	0.647246	1.02	0.876788	-1.07	0.992677
hsa-miR-1247_st	1.04	0.688227	-1.16	0.270188	-1.03	0.821086
hsa-miR-1248_st	-1.09	0.809459	-1.08	0.385073	-1.16	0.858255
hsa-miR-1249_st	-1.05	0.72315	1.15	0.226315	1.06	0.943757
hsa-miR-124-star_st	1.14	0.748704	1.15	0.268489	1.11	0.099036
hsa-miR-1250_st	-1.09	0.924314	-1.11	0.311701	-1.09	0.310409
hsa-miR-1251_st	-1.01	0.992696	-1.08	0.191581	-1.06	0.15836
hsa-miR-1252_st	-1.07	0.087205	-1.07	0.278741	-1.01	0.899758
hsa-miR-1253_st	1.05	0.538151	-1.08	0.09237	1.01	0.602611
hsa-miR-1254_st	-1.09	0.469202	1.18	0.029771	1.04	0.282743
hsa-miR-1255a_st	1	0.29785	-1.09	0.095831	-1.11	0.033001
hsa-miR-1255b_st	-1.09	0.752485	-1.26	0.377279	-1.2	0.104629
hsa-miR-1256_st	-1	0.64481	-1.15	0.112707	-1.14	0.420127
hsa-miR-1257_st	-1.05	0.199665	-1	0.911382	-1.18	0.015458
hsa-miR-1258_st	-1.14	0.090465	1.01	0.58762	-1.05	0.172939
hsa-miR-125a-3p_st	1.06	0.789937	-1.04	0.214655	-1.04	0.495678
hsa-miR-125a-5p_st	1.2	0.380914	1.02	0.963144	1	0.760033
hsa-miR-125b_st	1.14	0.19738	1.06	0.56811	1.06	0.215952
hsa-miR-125b-1-star_st	1.13	0.016278	1.08	0.149149	-1.02	0.736416
hsa-miR-125b-2-star_st	-1.07	0.862437	1.04	0.524604	-1	0.613158
hsa-miR-126_st	1.09	0.393272	1.09	0.090823	1.12	0.044474
hsa-miR-1260_st	-1.02	0.595197	1	0.580297	1.06	0.96164
hsa-miR-1260b_st	-1.19	0.092274	1.05	0.94942	1.04	0.317455
hsa-miR-1261_st	1.08	0.491666	1.05	0.527765	-1.03	0.994366
hsa-miR-1262_st	-1.02	0.509923	-1.07	0.087324	-1.03	0.914114
hsa-miR-1263_st	1.18	0.89736	-1.03	0.662879	-1.31	0.25613
hsa-miR-1264_st	1.08	0.288597	-1.02	0.799681	1.01	0.221356
hsa-miR-1265_st	-1.05	0.708339	1.08	0.43527	1.05	0.488178
hsa-miR-1266_st	-1.07	0.184373	-1.05	0.553711	-1.07	0.433955
hsa-miR-1267_st	-1.02	0.723559	-1.02	0.561915	1.01	0.872018
hsa-miR-1268_st	-1.18	0.348221	-1.04	0.714352	-1.06	0.884868
hsa-miR-1268b_st	1.25	0.203306	1.29	0.091588	1.55	0.01716
hsa-miR-1269_st	-1.01	0.477029	-1.01	0.722554	-1.04	0.862787
hsa-miR-1269b_st	1.01	0.826745	-1	0.605752	-1.03	0.690731
hsa-miR-126-star_st	-1.05	0.462758	-1.02	0.814767	1.04	0.868235
hsa-miR-1270_st	1.12	0.563975	1.04	0.551567	1.01	0.434748
hsa-miR-1271_st	1.14	0.066869	1.05	0.16804	-1.01	0.678932
hsa-miR-1272_st	1.36	0.048651	1.04	0.841059	1.05	0.917879
hsa-miR-1273_st	-1.01	0.611241	-1.01	0.405843	1.01	0.810377
hsa-miR-1273c_st	-1	0.933783	-1.1	0.847579	1.06	0.661626
hsa-miR-1273d_st	1.23	0.058707	1.07	0.25493	1.01	0.684983
hsa-miR-1273e_st	1.34	0.016946	1.01	0.702339	-1.02	0.606311
hsa-miR-1273f_st	-1.02	0.973036	1.09	0.366126	1.16	0.133135
hsa-miR-1273g_st	-1.1	0.166838	-1.3	0.003002	1.09	0.719438
hsa-miR-127-3p_st	-1.04	0.137021	-1.08	0.031532	-1.12	0.318397
hsa-miR-1275_st	1.37	0.028895	1.23	0.051197	1.22	0.178804
hsa-miR-127-5p_st	1.04	0.532324	1.02	0.729522	1.08	0.947668
hsa-miR-1276_st	-1.08	0.498495	-1.04	0.944252	-1.08	0.468626
hsa-miR-1277_st	1.06	0.292948	1.01	0.34256	-1.02	0.719135
hsa-miR-1278_st	1.12	0.156766	1.09	0.915531	-1.02	0.563413
hsa-miR-1279_st	1	0.461053	1.02	0.844429	1.04	0.716562
hsa-miR-128_st	1.07	0.201073	-1.03	0.844591	1.05	0.325577
hsa-miR-1280_st	-1.04	0.432999	-1.25	0.145952	1.01	0.911071
hsa-miR-1281_st	-2.96	0.038987	-1.3	0.492777	-1.88	0.250937
hsa-miR-1282_st	-1.07	0.11247	-1.05	0.257761	1.02	0.928369
hsa-miR-1283_st	-1.21	0.404783	-1.06	0.433052	-1.08	0.440386
hsa-miR-1284_st	-1.06	0.132944	-1.14	0.033605	1.02	0.171291
hsa-miR-1285_st	-1.08	0.826809	1.08	0.318589	1.08	0.307648
hsa-miR-1286_st	-1.14	0.359229	-1.21	0.187532	-1.11	0.141351
hsa-miR-1287_st	-1.17	0.022675	1.03	0.600629	-1.15	0.029474
hsa-miR-1288_st	1.02	0.817723	1.14	0.044891	1.05	0.625146
hsa-miR-1289_st	1.01	0.305692	-1.18	0.069845	-1.02	0.290974
hsa-miR-1290_st	-1.05	0.989845	-1.08	0.813822	-1.06	0.797418
hsa-miR-1291_st	-1.01	0.779186	-1.17	0.054513	-1.1	0.205605
hsa-miR-1292_st	1.01	0.901039	-1.11	0.659522	1.05	0.812882
hsa-miR-1293_st	1.04	0.07483	1.06	0.27827	1.08	0.694891
hsa-miR-129-3p_st	1.1	0.807662	1.02	0.676842	1.18	0.600015
hsa-miR-1294_st	-1.03	0.660162	-1	0.710739	1.07	0.714539
hsa-miR-1295_st	1.15	0.084463	1.06	0.546504	1.04	0.504986
hsa-miR-129-5p_st	-1.02	0.729909	-1.05	0.458942	-1.1	0.320993
hsa-miR-1296_st	-1.02	0.381959	-1.12	0.069554	-1.02	0.43684
hsa-miR-1297_st	-1.07	0.652618	1.05	0.367838	-1.08	0.668142
hsa-miR-1298_st	-1.04	0.675085	1.17	0.003022	1.09	0.126468
hsa-miR-1299_st	1	0.686686	1.01	0.722976	1.1	0.730773
hsa-miR-129-star_st	-1.09	0.285744	-1.06	0.331474	-1.12	0.150814
hsa-miR-1301_st	1.01	0.937637	1.11	0.118392	1.09	0.437962
hsa-miR-1302_st	1.02	0.553362	-1.1	0.717844	1.11	0.602523
hsa-miR-1303_st	-1.03	0.470967	-1	0.896435	1.03	0.478499
hsa-miR-1304_st	-1.08	0.207269	-1.08	0.018317	-1.03	0.690279
hsa-miR-1305_st	1.08	0.92135	1.28	0.024374	1.05	0.678258
hsa-miR-1306_st	-1.1	0.463772	-1.01	0.637004	-1.06	0.867876
hsa-miR-1307_st	1.12	0.451029	1.01	0.754705	1.04	0.907863
hsa-miR-130a_st	-1.08	0.346453	-1.13	0.938595	-1.07	0.675886
hsa-miR-130a-star_st	-1.07	0.440592	1.03	0.989403	-1.01	0.642441
hsa-miR-130b_st	-1.01	0.90499	1.05	0.963962	1.07	0.147626
hsa-miR-130b-star_st	-1.01	0.404178	-1.06	0.437467	-1.11	0.486881
hsa-miR-132_st	1.12	0.973833	1.16	0.795901	1.43	0.209241
hsa-miR-1321_st	-1.12	0.17579	-1.05	0.124415	-1.01	0.922278
hsa-miR-1322_st	-1.11	0.163391	-1.11	0.205413	-1.04	0.422923
hsa-miR-1323_st	-1.01	0.593492	-1.12	0.146259	1.04	0.552106
hsa-miR-1324_st	-1.14	0.192097	1.1	0.934434	-1.01	0.840695
hsa-miR-132-star_st	1.13	0.069011	-1.08	0.161587	-1.04	0.353618
hsa-miR-133a_st	-1.12	0.256407	-1.14	0.298229	-1.09	0.762442
hsa-miR-133b_st	1.07	0.902403	1.08	0.374819	-1.08	0.470526
hsa-miR-134_st	-1.08	0.199169	-1.01	0.182061	-1.04	0.681502
hsa-miR-1343_st	1.07	0.190465	1.13	0.063142	-1.05	0.270686
hsa-miR-135a_st	-1.05	0.604947	-1.05	0.293671	-1	0.939223
hsa-miR-135a-star_st	-1.01	0.42136	1.05	0.94626	-1.01	0.347053
hsa-miR-135b_st	-1.03	0.887561	1.07	0.196335	1.02	0.482167
hsa-miR-135b-star_st	-1	0.691467	-1	0.758228	-1.02	0.95053
hsa-miR-136_st	1.12	0.078155	-1	0.826636	-1.08	0.799087
hsa-miR-136-star_st	1.13	0.46957	1.01	0.647588	1.02	0.909557
hsa-miR-137_st	-1.08	0.603269	-1.05	0.676014	1.12	0.103108
hsa-miR-138_st	-1.12	0.202067	-1	0.750602	1.01	0.951019
hsa-miR-138-1-star_st	1.02	0.548055	1.02	0.979421	-1.03	0.469406
hsa-miR-138-2-star_st	1.04	0.748817	-1.09	0.190267	1.04	0.504052
hsa-miR-139-3p_st	1.31	0.026154	1.23	0.020033	1.02	0.790787
hsa-miR-139-5p_st	1.01	0.797292	-1.01	0.26035	-1.02	0.721116
hsa-miR-140-3p_st	1.01	0.522234	1.13	0.626804	1.09	0.149351
hsa-miR-140-5p_st	1.03	0.999512	-1.02	0.509676	-1.03	0.307257
hsa-miR-141_st	-1.03	0.782313	-1.09	0.396235	1.05	0.905968
hsa-miR-141-star_st	-1.11	0.312125	1.05	0.839132	-1.07	0.305852
hsa-miR-142-3p_st	-1.04	0.706528	1.04	0.187099	1.05	0.250513
hsa-miR-142-5p_st	-1.05	0.510678	-1.04	0.46288	-1.08	0.4356
hsa-miR-143_st	-1.19	0.077745	-1.11	0.343525	-1.2	0.072915
hsa-miR-143-star_st	-1.01	0.823441	1.04	0.130309	-1.04	0.682771
hsa-miR-144_st	-1.1	0.125591	1.09	0.383979	1.11	0.626605
hsa-miR-144-star_st	1.05	0.4206	-1.05	0.646226	-1.03	0.85407
hsa-miR-145_st	-1.1	0.269216	-1.05	0.535822	-1.02	0.875003
hsa-miR-145-star_st	-1.05	0.300264	-1.08	0.511945	-1.06	0.251369
hsa-miR-1468_st	-1.04	0.65611	1.07	0.317696	1.18	0.082243
hsa-miR-1469_st	1.54	0.780347	1.71	0.66453	-1.13	0.610855
hsa-miR-146a_st	1.14	0.711979	1.14	0.75713	1.02	0.78555
hsa-miR-146a-star_st	-1.06	0.286973	-1.1	0.955627	-1.1	0.38685
hsa-miR-146b-3p_st	-1.05	0.778844	-1.04	0.994734	1.12	0.0896
hsa-miR-146b-5p_st	-1	0.829546	1.09	0.389034	1.13	0.208909
hsa-miR-147_st	-1.04	0.66143	1.01	0.391016	-1.07	0.059233
hsa-miR-1470_st	-1.19	0.14505	-1.2	0.01892	-1.12	0.147325
hsa-miR-1471_st	1.11	0.070611	1.11	0.084219	1.3	0.004713
hsa-miR-147b_st	-1.09	0.300459	-1.04	0.799288	-1.09	0.412926
hsa-miR-148a_st	-1.06	0.150317	-1.06	0.457523	1.01	0.388996
hsa-miR-148a-star_st	-1.18	0.426766	-1.04	0.820246	-1.02	0.726696
hsa-miR-148b_st	1.02	0.934551	1.08	0.184783	1.06	0.447495
hsa-miR-148b-star_st	1.04	0.778399	1.09	0.2856	-1.15	0.244181
hsa-miR-149_st	-1.1	0.166269	-1.03	0.948991	1.03	0.992337
hsa-miR-149-star_st	1.91	0.047985	1.29	0.322115	1.16	0.690239
hsa-miR-150_st	1.19	0.108619	1.08	0.20442	1	0.241434
hsa-miR-150-star_st	1.04	0.099164	1.21	0.057751	1.08	0.468546
hsa-miR-151-3p_st	1.09	0.597783	-1.01	0.629429	1.26	0.09465
hsa-miR-151-5p_st	1	0.561493	-1.04	0.249242	1.22	0.102776
hsa-miR-151b_st	1.12	0.491667	1.04	0.967034	1.07	0.330928
hsa-miR-152_st	-1.04	0.612582	1.05	0.536565	1.05	0.796487
hsa-miR-153_st	1.14	0.674703	-1.07	0.261792	-1.03	0.608971
hsa-miR-1537_st	1.03	0.294948	1.07	0.561424	-1.08	0.163597
hsa-miR-1538_st	-1.01	0.834957	1.19	0.020848	-1.01	0.928502
hsa-miR-1539_st	1.07	0.453663	1.04	0.442194	-1.06	0.456714
hsa-miR-154_st	1.01	0.837878	1.12	0.5243	1.07	0.909661
hsa-miR-154-star_st	-1.08	0.643243	-1.03	0.686469	1.05	0.619765
hsa-miR-155_st	-1.02	0.735427	-1.12	0.163868	1.01	0.992641
hsa-miR-155-star_st	1.14	0.318187	1	0.909554	1.01	0.91887
hsa-miR-1587_st	1.1	0.998692	1.18	0.798985	1.26	0.909263
hsa-miR-15a_st	1.04	0.673417	-1.07	0.214538	1.08	0.074079
hsa-miR-15a-star_st	1.05	0.785098	1.07	0.449222	-1.04	0.58309
hsa-miR-15b_st	-1.05	0.11132	-1.06	0.386055	1.02	0.124813
hsa-miR-15b-star_st	-1.06	0.728111	-1.04	0.842961	-1.13	0.127438
hsa-miR-16_st	1.65	0.51876	1.42	0.410643	5.68	0.048875
hsa-miR-16-1-star_st	1.05	0.791974	-1.14	0.115142	-1.18	0.117934
hsa-miR-16-2-star_st	1.17	0.826612	1.23	0.820579	1.1	0.665528
hsa-miR-17_st	1.08	0.648634	-1.01	0.745902	1.38	0.105772
hsa-miR-17-star_st	1.09	0.310119	-1.03	0.845003	1.05	0.302851
hsa-miR-181a_st	-1	0.61018	1.1	0.761247	1.14	0.534567
hsa-miR-181a-2-star_st	-1.08	0.456279	1.14	0.260939	-1.02	0.310279
hsa-miR-181a-star_st	1	0.728715	-1.01	0.962689	-1.07	0.406728
hsa-miR-181b_st	-1.02	0.599971	-1.01	0.620123	1.05	0.514709
hsa-miR-181c_st	-1.17	0.22329	1.03	0.934514	1.01	0.995122
hsa-miR-181c-star_st	-1.01	0.501159	1.05	0.609303	-1.02	0.689823
hsa-miR-181d_st	-1.18	0.677863	1.01	0.95799	-1.06	0.649665
hsa-miR-182_st	1.05	0.884376	1	0.54181	-1.02	0.360534
hsa-miR-1825_st	-1.08	0.237336	1.14	0.827609	1.23	0.980839
hsa-miR-1827_st	1.06	0.21483	1.03	0.930881	-1	0.805546
hsa-miR-182-star_st	-1.19	0.169018	-1.04	0.762347	-1.15	0.991675
hsa-miR-183_st	-1.14	0.178479	1.01	0.963137	-1.01	0.83115
hsa-miR-183-star_st	-1.02	0.492541	1.14	0.043534	-1.02	0.992254
hsa-miR-184_st	-1.07	0.188978	1.01	0.219643	-1	0.935183
hsa-miR-185_st	1.02	0.846519	1.28	0.192501	5.91	0.007444
hsa-miR-185-star_st	1.12	0.212621	-1.01	0.992181	-1.02	0.828396
hsa-miR-186_st	1.07	0.843069	1.1	0.298391	-1.03	0.604145
hsa-miR-186-star_st	1.02	0.663571	-1.01	0.577894	-1.15	0.152363
hsa-miR-187_st	1.06	0.626452	1.05	0.539117	-1.01	0.724145
hsa-miR-187-star_st	-1	0.864368	1.12	0.013968	1.05	0.060501
hsa-miR-188-3p_st	-1.01	0.400673	1.1	0.627781	1.04	0.885805
hsa-miR-188-5p_st	1.19	0.308692	1.05	0.798958	1.14	0.703913
hsa-miR-18a_st	1.17	0.196406	-1.02	0.5796	1	0.2894
hsa-miR-18a-star_st	-1.03	0.74281	-1.03	0.954675	-1.09	0.213853
hsa-miR-18b_st	-1.14	0.046384	-1.03	0.732713	1.08	0.34854
hsa-miR-18b-star_st	-1.06	0.871331	1.04	0.778255	1.02	0.685004
hsa-miR-190_st	1.06	0.408597	1.16	0.22083	1.11	0.56221
hsa-miR-1908_st	1.38	0.834317	1.14	0.710457	1.76	0.859038
hsa-miR-1909_st	1.01	0.353818	1.24	0.16829	1.02	0.779112
hsa-miR-1909-star_st	-1.03	0.689829	-1.15	0.094207	1.01	0.51659
hsa-miR-190b_st	1.08	0.245774	-1.06	0.366983	1.13	0.194802
hsa-miR-191_st	-1.1	0.972072	2.11	0.278598	1.14	0.62646
hsa-miR-1910_st	-1.03	0.786758	-1.04	0.944879	-1.03	0.87515
hsa-miR-1911_st	-1.09	0.253423	1.04	0.687784	1.03	0.66736
hsa-miR-1911-star_st	-1.03	0.774212	-1.03	0.934417	1.06	0.566701
hsa-miR-1912_st	1.12	0.815794	1.07	0.743695	1.15	0.299817
hsa-miR-1913_st	-1.03	0.260397	1	0.872912	-1.05	0.35641
hsa-miR-1914_st	-1.18	0.261477	-1.2	0.094548	-1.25	0.253127
hsa-miR-1914-star_st	1.01	0.815782	-1.03	0.367768	1	0.90165
hsa-miR-1915_st	-1.08	0.518695	-1.25	0.615715	-1.01	0.625684
hsa-miR-1915-star_st	-1.06	0.211398	-1.15	0.292621	1.07	0.686973
hsa-miR-191-star_st	1.01	0.512593	-1.09	0.092654	-1.01	0.432872
hsa-miR-192_st	1.03	0.087827	1.02	0.602534	-1.03	0.415925
hsa-miR-192-star_st	1.07	0.945912	1.01	0.839415	-1.02	0.488587
hsa-miR-193a-3p_st	1.14	0.261872	-1.02	0.81712	-1.05	0.209544
hsa-miR-193a-5p_st	1.02	0.580795	1.06	0.361491	-1.06	0.998893
hsa-miR-193b_st	-1.09	0.363259	-1.09	0.223745	-1.12	0.177106
hsa-miR-193b-star_st	-1.03	0.57481	1.03	0.548329	1.24	0.184126
hsa-miR-194_st	-1.06	0.217837	-1.04	0.550172	-1.01	0.81583
hsa-miR-194-star_st	-1.04	0.304429	1.05	0.240691	1.03	0.776875
hsa-miR-195_st	-1.19	0.045492	-1.01	0.927547	-1.08	0.245671
hsa-miR-195-star_st	1.05	0.430926	1.2	0.013034	1.21	0.007446
hsa-miR-196a_st	1.06	0.885682	-1.07	0.434903	1.05	0.733923
hsa-miR-196a-star_st	-1.07	0.477957	1.01	0.946403	-1.12	0.405449
hsa-miR-196b_st	-1.04	0.395488	1.02	0.562667	-1.02	0.840218
hsa-miR-196b-star_st	1.01	0.346684	1.04	0.523951	1.1	0.049608
hsa-miR-197_st	-1.04	0.554624	1.06	0.475783	1.06	0.604933
hsa-miR-1972_st	-1.04	0.695023	1.1	0.645211	-1.12	0.344555
hsa-miR-1973_st	-1.08	0.945496	1.02	0.956015	1.01	0.89262
hsa-miR-1976_st	1.08	0.547778	1	0.724593	-1.02	0.407777
hsa-miR-198_st	1.13	0.334198	-1.08	0.218462	1.02	0.9504
hsa-miR-199a-3p_st	1.07	0.392793	-1.03	0.32137	1.01	0.495683
hsa-miR-199a-5p_st	1.02	0.853723	1.08	0.728767	-1.11	0.211337
hsa-miR-199b-3p_st	-1.01	0.355096	1.02	0.679599	1.11	0.092832
hsa-miR-199b-5p_st	1.27	0.026356	1.09	0.23935	1.12	0.114177
hsa-miR-19a_st	-1.04	0.350824	-1.17	0.72914	-1.05	0.430444
hsa-miR-19a-star_st	1.11	0.517251	1.01	0.910231	1.03	0.887425
hsa-miR-19b_st	1.25	0.116337	1.01	0.983548	1.01	0.100486
hsa-miR-19b-1-star_st	1.14	0.399932	-1.14	0.075659	-1.03	0.570629
hsa-miR-19b-2-star_st	1.04	0.372312	1.05	0.325942	1.01	0.629487
hsa-miR-200a_st	1.13	0.614176	1.14	0.389741	1.01	0.789255
hsa-miR-200a-star_st	-1.11	0.241421	-1.07	0.372598	-1.04	0.60482
hsa-miR-200b_st	1.07	0.475825	-1.27	0.095026	-1.05	0.371073
hsa-miR-200b-star_st	1.21	0.031725	1.02	0.91334	1.04	0.886041
hsa-miR-200c_st	-1.05	0.136236	1.02	0.180893	1.09	0.134222
hsa-miR-200c-star_st	1.04	0.993244	1.09	0.554361	-1.06	0.307398
hsa-miR-202_st	1.12	0.186537	1.12	0.030303	1	0.883595
hsa-miR-202-star_st	1.15	0.028982	1.05	0.225771	-1	0.916177
hsa-miR-203_st	-1.03	0.505415	-1.11	0.868694	-1.12	0.09972
hsa-miR-204_st	-1.02	0.680216	1.02	0.727149	-1.06	0.368761
hsa-miR-205_st	1.01	0.893089	1.01	0.872417	1.07	0.509322
hsa-miR-2052_st	1.01	0.468272	1.07	0.35526	1.04	0.686014
hsa-miR-2053_st	1.12	0.443339	1.08	0.553837	-1.02	0.707424
hsa-miR-2054_st	-1.06	0.242894	1.15	0.14403	-1.08	0.716511
hsa-miR-205-star_st	-1.03	0.358349	-1.03	0.647456	-1.07	0.958224
hsa-miR-206_st	1.06	0.377916	1.06	0.620695	-1	0.730657
hsa-miR-208a_st	-1.17	0.298759	-1.13	0.377109	-1.13	0.263929
hsa-miR-208b_st	-1.1	0.162705	1.05	0.902501	-1.1	0.495975
hsa-miR-20a_st	1.06	0.677976	1.18	0.513721	1.27	0.060239
hsa-miR-20a-star_st	1.05	0.790624	1.05	0.553182	1.11	0.371495
hsa-miR-20b_st	-1.05	0.934734	1.1	0.300136	1.14	0.05872
hsa-miR-20b-star_st	1.01	0.241173	-1.05	0.261596	1.1	0.173812
hsa-miR-21_st	1.49	0.079208	-1.02	0.454397	1.08	0.542216
hsa-miR-210_st	-1.01	0.538974	1.69	0.515003	1.32	0.625521
hsa-miR-211_st	-1.03	0.442916	1.1	0.118939	1.04	0.506688
hsa-miR-2110_st	1.06	0.798155	1.02	0.913425	1.03	0.974657
hsa-miR-2113_st	1.01	0.921055	-1.02	0.84577	1.05	0.984922
hsa-miR-2114_st	-1.04	0.845807	-1.01	0.531963	1.05	0.960089
hsa-miR-2114-star_st	1.04	0.751639	1.08	0.832783	-1.06	0.54066
hsa-miR-2115_st	1.44	0.093067	1.24	0.102095	-1.16	0.369368
hsa-miR-2115-star_st	-1.04	0.39838	1.01	0.912364	-1.02	0.684353
hsa-miR-2116_st	-1.06	0.368552	-1.06	0.702992	-1.02	0.546161
hsa-miR-2116-star_st	1.15	0.834829	1.01	0.62293	1.11	0.969852
hsa-miR-2117_st	1.04	0.762951	-1.04	0.336142	1.12	0.260144
hsa-miR-212_st	-1.3	0.059767	-1.1	0.093508	-1.17	0.110084
hsa-miR-214_st	1.02	0.423797	1.05	0.325642	-1.07	0.411856
hsa-miR-214-star_st	1.27	0.007055	1.08	0.168196	1.03	0.454927
hsa-miR-215_st	1.09	0.346518	1.02	0.770528	-1.13	0.109173
hsa-miR-216a_st	-1.11	0.255508	-1.17	0.217898	-1.16	0.047367
hsa-miR-216b_st	-1.08	0.748815	-1.27	0.194102	1.07	0.693283
hsa-miR-217_st	1.03	0.858065	1.01	0.68946	1.02	0.973063
hsa-miR-218_st	-1.2	0.081212	1.05	0.355559	-1.12	0.213138
hsa-miR-218-1-star_st	1.06	0.49967	1.05	0.589129	-1	0.930213
hsa-miR-218-2-star_st	-1.02	0.662459	1.01	0.17496	1.01	0.742037
hsa-miR-219-1-3p_st	1.09	0.400113	1.03	0.979876	-1.02	0.483554
hsa-miR-219-2-3p_st	-1.01	0.920394	1.06	0.517924	1.04	0.47698
hsa-miR-219-5p_st	1.08	0.266024	1.06	0.18063	1.14	0.028557
hsa-miR-21-star_st	1.03	0.914008	1.08	0.283393	1.03	0.810383
hsa-miR-22_st	1.14	0.231081	1.13	0.213875	1.21	0.064321
hsa-miR-221_st	1.19	0.242723	1.17	0.41492	1.93	0.007449
hsa-miR-221-star_st	-1.14	0.972393	1.01	0.911286	1.02	0.628646
hsa-miR-222_st	1.09	0.708666	1.15	0.785802	1.08	0.17381
hsa-miR-222-star_st	-1.07	0.475767	1.01	0.65965	1	0.941443
hsa-miR-223_st	-1.09	0.19732	-1.02	0.532471	-1.03	0.624023
hsa-miR-223-star_st	-1.03	0.085623	-1.11	0.036127	-1.12	0.138657
hsa-miR-224_st	1.08	0.368836	1.09	0.057004	1.09	0.239463
hsa-miR-224-star_st	-1.01	0.679701	1.18	0.10721	1.05	0.778967
hsa-miR-2276_st	1.04	0.236482	-1.09	0.179281	-1.04	0.780038
hsa-miR-2277-3p_st	1.17	0.134993	1.16	0.0805	1.31	0.009839
hsa-miR-2277-5p_st	1.13	0.776936	1.55	0.483483	1.56	0.593517
hsa-miR-2278_st	1.04	0.434	1.06	0.426573	1.03	0.528436
hsa-miR-22-star_st	-1.06	0.44631	1.02	0.461387	-1.14	0.10213
hsa-miR-2355-3p_st	1.07	0.628021	1.03	0.670691	1.08	0.159092
hsa-miR-2355-5p_st	1.04	0.755615	1.04	0.928006	-1.04	0.622946
hsa-miR-2392_st	-1.12	0.023358	-1.19	0.000763	-1.07	0.306629
hsa-miR-23a_st	4.41	0.167363	1.46	0.611837	2.23	0.389245
hsa-miR-23a-star_st	1.18	0.028618	1.2	0.036663	1.12	0.212901
hsa-miR-23b_st	1.24	0.191996	1	0.748968	-1.03	0.937081
hsa-miR-23b-star_st	-1.03	0.475246	-1	0.461711	1.05	0.892979
hsa-miR-23c_st	1.01	0.46106	1.05	0.73977	1.06	0.29885
hsa-miR-24_st	5.19	0.216153	2.65	0.299744	2.76	0.501543
hsa-miR-24-1-star_st	1.01	0.830858	-1.07	0.662505	-1.03	0.640522
hsa-miR-24-2-star_st	1	0.839026	-1.28	0.109137	-1.05	0.492351
hsa-miR-2467-3p_st	-1.07	0.466766	1.03	0.92046	-1.05	0.498604
hsa-miR-2467-5p_st	1.11	0.461471	1.08	0.528533	1.03	0.788205
hsa-miR-25_st	1.02	0.926143	1.05	0.119647	1.07	0.089422
hsa-miR-25-star_st	-1.04	0.594319	1.03	0.936747	-1.04	0.469826
hsa-miR-2681_st	-1.15	0.401468	1.06	0.411663	1	0.900809
hsa-miR-2681-star_st	1.03	0.521859	1.02	0.770261	1.06	0.391282
hsa-miR-2682_st	-1.07	0.308099	-1.04	0.701545	1.02	0.93132
hsa-miR-2682-star_st	1.03	0.927715	-1.08	0.839211	-1.04	0.270391
hsa-miR-26a_st	1.75	0.301908	1.25	0.677876	1.03	0.866417
hsa-miR-26a-1-star_st	-1.07	0.601708	1.01	0.175072	-1.07	0.543025
hsa-miR-26a-2-star_st	1.07	0.539518	-1.01	0.192218	-1.08	0.549795
hsa-miR-26b_st	-1	0.441711	-1.03	0.560045	-1.03	0.962153
hsa-miR-26b-star_st	1.02	0.890613	1.02	0.735227	1.01	0.90019
hsa-miR-27a_st	-1.04	0.86438	-1	0.917221	-1.08	0.412721
hsa-miR-27a-star_st	1.03	0.396899	1.04	0.996698	1.16	0.121388
hsa-miR-27b_st	1.15	0.15342	-1.08	0.539938	-1.02	0.725765
hsa-miR-27b-star_st	1.08	0.044636	1.08	0.316671	1.09	0.324212
hsa-miR-28-3p_st	1.04	0.555422	-1.06	0.277428	1.04	0.533181
hsa-miR-28-5p_st	-1.06	0.519223	-1.2	0.423941	1.02	0.540718
hsa-miR-2861_st	7.04	0.006139	1.43	0.518574	1.51	0.373829
hsa-miR-2909_st	-1.1	0.515271	-1.09	0.188735	1.02	0.570867
hsa-miR-296-3p_st	-1.01	0.825067	1.22	0.097218	1.13	0.75328
hsa-miR-2964a-3p_st	-1.01	0.601261	1.08	0.647248	1.01	0.98039
hsa-miR-2964a-5p_st	1.05	0.677988	1.07	0.562812	-1.1	0.158493
hsa-miR-296-5p_st	-1.19	0.121092	1.03	0.894775	-1.12	0.396846
hsa-miR-297_st	1.1	0.490258	1.04	0.502786	-1.03	0.281687
hsa-miR-298_st	-1.11	0.248512	-1.05	0.898211	-1.28	0.014818
hsa-miR-299-3p_st	-1.1	0.079409	1.02	0.185276	1.04	0.580638
hsa-miR-299-5p_st	1.06	0.81163	-1.06	0.932837	1.06	0.617467
hsa-miR-29a_st	1.17	0.035094	1.01	0.89454	1.07	0.045642
hsa-miR-29a-star_st	-1.12	0.223037	1.06	0.357143	1.1	0.162662
hsa-miR-29b_st	1.07	0.723818	-1.02	0.594895	1.18	0.245535
hsa-miR-29b-1-star_st	1.24	0.125657	-1.08	0.543077	-1.28	0.160462
hsa-miR-29b-2-star_st	1.08	0.803579	-1.06	0.300594	-1	0.742987
hsa-miR-29c_st	1.28	0.04703	1.13	0.428637	1.22	0.08722
hsa-miR-29c-star_st	-1.13	0.285133	-1.01	0.916189	1.18	0.062124
hsa-miR-300_st	1.02	0.783204	-1.13	0.539438	-1.05	0.800643
hsa-miR-301a_st	1.04	0.236128	1.02	0.888081	1	0.917262
hsa-miR-301b_st	1.14	0.232307	1.15	0.163845	1.03	0.854355
hsa-miR-302a_st	1.11	0.248157	1.06	0.724098	1.08	0.770515
hsa-miR-302a-star_st	-1.16	0.911652	-1.14	0.177424	-1.15	0.480862
hsa-miR-302b_st	1.11	0.572654	1.13	0.205544	1.07	0.59575
hsa-miR-302b-star_st	1.11	0.135314	1.03	0.892727	1.04	0.883399
hsa-miR-302c_st	1.02	0.659759	1.04	0.383379	1.04	0.655779
hsa-miR-302c-star_st	-1.01	0.971721	-1.13	0.255462	1.08	0.560702
hsa-miR-302d_st	1.21	0.123166	1.17	0.010154	1.18	0.011178
hsa-miR-302d-star_st	1.05	0.498379	-1.05	0.822934	1.06	0.875327
hsa-miR-302e_st	1.14	0.099622	1.09	0.525982	1.05	0.117148
hsa-miR-302f_st	-1.01	0.513985	1.08	0.239674	1.06	0.458674
hsa-miR-3064-3p_st	-1.05	0.608425	-1.1	0.145814	-1.07	0.504461
hsa-miR-3064-5p_st	-1.01	0.822103	1.01	0.844612	1.16	0.112918
hsa-miR-3065-3p_st	-1.05	0.290205	-1.07	0.216425	1.08	0.279242
hsa-miR-3065-5p_st	1.07	0.239383	-1.08	0.963624	-1.01	0.983523
hsa-miR-3074-3p_st	1	0.696913	1.02	0.617815	1	0.983684
hsa-miR-3074-5p_st	1.06	0.869736	-1.1	0.162218	-1.1	0.954701
hsa-miR-30a_st	1.07	0.816259	1.03	0.388688	1.21	0.037898
hsa-miR-30a-star_st	-1.06	0.304375	1.05	0.540755	1.13	0.459343
hsa-miR-30b_st	1.07	0.337062	1.01	0.979894	-1.04	0.820694
hsa-miR-30b-star_st	-1.06	0.33667	1.02	0.921079	1.06	0.27407
hsa-miR-30c_st	1.06	0.744412	1.08	0.818617	1.17	0.28274
hsa-miR-30c-1-star_st	1.26	0.058124	-1.11	0.100388	-1.06	0.251599
hsa-miR-30c-2-star_st	-1.03	0.690865	1.03	0.830717	1.01	0.573928
hsa-miR-30d_st	1.19	0.096749	1.17	0.113451	1.16	0.185818
hsa-miR-30d-star_st	-1.02	0.345025	-1.11	0.026678	-1.01	0.287365
hsa-miR-30e_st	1.19	0.503337	1.19	0.255632	1.05	0.864269
hsa-miR-30e-star_st	1.01	0.637404	-1.06	0.565508	-1.08	0.291675
hsa-miR-31_st	1.16	0.025865	1.03	0.458091	1.02	0.911522
hsa-miR-3115_st	-1.13	0.349009	-1.15	0.267657	1.04	0.762724
hsa-miR-3116_st	-1.11	0.745144	1.04	0.379808	-1.09	0.415919
hsa-miR-3117-3p_st	-1.06	0.248105	1.1	0.166369	1.08	0.71344
hsa-miR-3117-5p_st	1.04	0.894278	1.06	0.876144	1.03	0.253416
hsa-miR-3118_st	-1.01	0.511202	1.02	0.90178	-1.04	0.743563
hsa-miR-3119_st	-1.09	0.102252	1.05	0.825698	-1.05	0.706857
hsa-miR-3120-3p_st	1.16	0.104562	-1.05	0.368887	-1.01	0.859501
hsa-miR-3120-5p_st	1.05	0.642414	1.07	0.468614	1.04	0.787068
hsa-miR-3121-3p_st	1.16	0.224345	1.11	0.12534	-1.15	0.040147
hsa-miR-3121-5p_st	1.07	0.461726	1.1	0.216321	1	0.989093
hsa-miR-3122_st	-1.07	0.990201	-1.01	0.29513	-1.06	0.536565
hsa-miR-3123_st	-1.09	0.160739	1.09	0.606011	1.04	0.803025
hsa-miR-3124-3p_st	-1.18	0.077186	1.04	0.722383	-1.02	0.712456
hsa-miR-3124-5p_st	-1.28	0.086268	-1.29	0.171886	-1.36	0.593638
hsa-miR-3125_st	1.01	0.625096	-1.01	0.913039	-1.02	0.40159
hsa-miR-3126-3p_st	1.01	0.830765	1.05	0.992832	1.06	0.688724
hsa-miR-3126-5p_st	-1.1	0.242895	-1.16	0.148426	-1.28	0.013781
hsa-miR-3127-3p_st	1.13	0.12689	1.12	0.025236	-1.09	0.872694
hsa-miR-3127-5p_st	1.15	0.352159	1.02	0.632445	1.01	0.745013
hsa-miR-3128_st	-1.08	0.721839	-1.28	0.296422	-1.54	0.034309
hsa-miR-3129-3p_st	-1.11	0.443219	-1.16	0.164185	-1.1	0.421085
hsa-miR-3129-5p_st	1.23	0.720405	-1	0.83316	-1.07	0.731394
hsa-miR-3130-3p_st	-1.01	0.926261	1.17	0.462506	1.03	0.859449
hsa-miR-3130-5p_st	-1.03	0.772426	-1.08	0.680028	1.16	0.214487
hsa-miR-3131_st	1.09	0.279376	1.01	0.688497	1.24	0.378331
hsa-miR-3132_st	1.09	0.475572	1.02	0.131719	1.1	0.272071
hsa-miR-3133_st	1	0.95222	-1.08	0.367041	-1.15	0.099767
hsa-miR-3134_st	-1.22	0.14674	-1.19	0.066007	-1.15	0.213084
hsa-miR-3135_st	-1.05	0.968609	1.04	0.916401	-1.01	0.981844
hsa-miR-3135b_st	1.02	0.938613	-1.12	0.116743	-1.21	0.233695
hsa-miR-3136-3p_st	-1.01	0.970719	-1.07	0.296117	-1.16	0.01319
hsa-miR-3136-5p_st	1.19	0.220704	1.17	0.201397	1.13	0.463032
hsa-miR-3137_st	1	0.762786	1.01	0.919716	-1.21	0.060648
hsa-miR-3138_st	1.11	0.369833	1.07	0.451682	1	0.84781
hsa-miR-3139_st	1.05	0.083818	1.01	0.597286	-1.05	0.551907
hsa-miR-3140-3p_st	1.12	0.592884	-1.1	0.084951	-1.02	0.22837
hsa-miR-3140-5p_st	-1	0.554826	1.04	0.073688	1.02	0.437762
hsa-miR-3141_st	1.3	0.574613	1.22	0.89306	1.42	0.362041
hsa-miR-3142_st	-1.08	0.382873	-1.03	0.738064	1.04	0.3547
hsa-miR-3143_st	-1.07	0.842571	-1	0.45429	-1.04	0.666602
hsa-miR-3144-3p_st	-1.09	0.814275	-1.06	0.147547	1.05	0.716084
hsa-miR-3144-5p_st	-1.04	0.867796	-1.03	0.667601	1.1	0.186014
hsa-miR-3145-3p_st	-1.07	0.124849	-1.19	0.009031	-1	0.711959
hsa-miR-3145-5p_st	1.14	0.460042	1.08	0.625832	1.01	0.6219
hsa-miR-3146_st	1.03	0.606905	-1.08	0.20567	-1.04	0.605827
hsa-miR-3147_st	1.02	0.671654	1.03	0.98303	-1.05	0.533559
hsa-miR-3148_st	-1.01	0.487884	1.08	0.710058	1.09	0.790116
hsa-miR-3149_st	-1.05	0.505443	-1.06	0.230434	1.17	0.129802
hsa-miR-3150a-3p_st	1.18	0.050063	1.11	0.079064	-1.03	0.706519
hsa-miR-3150a-5p_st	-1.12	0.056868	-1.09	0.124966	-1.16	0.043315
hsa-miR-3150b-3p_st	-1.09	0.261924	1.02	0.802701	-1.07	0.451482
hsa-miR-3150b-5p_st	-1.04	0.500059	1.06	0.809062	1.04	0.985355
hsa-miR-3151_st	1.13	0.499457	1.2	0.257588	1	0.752976
hsa-miR-3152-3p_st	1.06	0.458356	1.02	0.576285	-1.02	0.962118
hsa-miR-3152-5p_st	1.1	0.752645	-1.04	0.741359	1.13	0.928622
hsa-miR-3153_st	-1.05	0.746717	1.04	0.115269	-1.15	0.921206
hsa-miR-3154_st	-1.14	0.223055	1.03	0.807208	-1.01	0.775279
hsa-miR-3155_st	-1	0.5814	-1.01	0.801975	-1.09	0.50648
hsa-miR-3155b_st	-1.06	0.992	1.07	0.727833	-1.13	0.345201
hsa-miR-3156-3p_st	1.09	0.239472	1.22	0.036056	1.08	0.595918
hsa-miR-3156-5p_st	1.11	0.127102	-1.07	0.513234	-1.02	0.436739
hsa-miR-3157-3p_st	1.21	0.77509	-1.06	0.285315	1.05	0.393662
hsa-miR-3157-5p_st	-1	0.933935	1.09	0.11122	-1.04	0.971781
hsa-miR-3158-3p_st	1.2	0.017979	1.01	0.357274	1.04	0.541087
hsa-miR-3158-5p_st	1.12	0.050105	-1.05	0.839224	1.24	0.004003
hsa-miR-3159_st	-1.1	0.392652	-1.01	0.920723	-1.02	0.751526
hsa-miR-3160-3p_st	1.17	0.108196	1.1	0.19378	-1.02	0.981039
hsa-miR-3160-5p_st	1.01	0.964437	-1.14	0.050317	1.01	0.802923
hsa-miR-3161_st	1.07	0.410269	1.03	0.971756	-1.16	0.82974
hsa-miR-3162-3p_st	-1.17	0.115435	-1.04	0.386852	-1.27	0.27856
hsa-miR-3162-5p_st	1.23	0.036978	-1.08	0.393539	-1.04	0.743364
hsa-miR-3163_st	-1.14	0.12016	-1.24	0.004898	-1.04	0.809284
hsa-miR-3164_st	-1.1	0.501774	-1.06	0.38301	-1.03	0.582425
hsa-miR-3165_st	-1.27	0.026278	-1.08	0.739049	-1.13	0.85711
hsa-miR-3166_st	1.06	0.166713	1.14	0.044925	1.15	0.052752
hsa-miR-3167_st	-1.11	0.935785	-1.06	0.309865	-1.12	0.125563
hsa-miR-3168_st	1.16	0.10681	1.1	0.591757	-1.08	0.537628
hsa-miR-3169_st	1.02	0.49437	1.03	0.549227	1.18	0.633241
hsa-miR-3170_st	1.08	0.696189	1.06	0.597677	1.05	0.867001
hsa-miR-3171_st	-1.15	0.621636	-1.09	0.312043	-1.25	0.185378
hsa-miR-3173-3p_st	-1.09	0.177109	1.02	0.985358	-1.13	0.073262
hsa-miR-3173-5p_st	-1.1	0.200974	-1.02	0.49661	-1.03	0.867232
hsa-miR-3174_st	1.09	0.255533	1.04	0.768767	-1.01	0.533117
hsa-miR-3175_st	1.04	0.250983	1.02	0.709408	-1.02	0.314
hsa-miR-3176_st	-1.03	0.761101	1.05	0.883671	-1.01	0.596786
hsa-miR-3177-3p_st	1.03	0.912987	1.11	0.497502	1.04	0.713531
hsa-miR-3177-5p_st	-1.13	0.116661	-1.19	0.034683	-1.24	0.073103
hsa-miR-3178_st	1.06	0.853112	1.11	0.39872	-1	0.40982
hsa-miR-3179_st	-1.09	0.391635	1.1	0.320447	1.28	0.049207
hsa-miR-3180_st	1.18	0.03456	1.03	0.088263	1.26	0.053516
hsa-miR-3180-3p_st	1.06	0.671193	1.04	0.171842	1.02	0.340322
hsa-miR-3180-5p_st	-1.25	0.271116	1.05	0.477893	-1.08	0.348806
hsa-miR-3181_st	1.02	0.907452	-1.05	0.465042	1.04	0.875895
hsa-miR-3182_st	1.22	0.101712	1.2	0.002579	-1.08	0.347521
hsa-miR-3183_st	1.05	0.764295	1.15	0.250114	1	0.929319
hsa-miR-3184_st	-1.01	0.779738	-1.01	0.885581	1.01	0.871546
hsa-miR-3185_st	1.57	0.036117	-1	0.492383	-1.02	0.486233
hsa-miR-3186-3p_st	1.06	0.574389	-1.03	0.742175	-1.15	0.37326
hsa-miR-3186-5p_st	1.07	0.794931	1	0.89285	-1.05	0.279347
hsa-miR-3187-3p_st	1.04	0.715072	-1.05	0.903211	1.14	0.223743
hsa-miR-3187-5p_st	1.11	0.588863	1.15	0.243191	1.13	0.387101
hsa-miR-3188_st	-1.04	0.388695	-1.09	0.06068	1.03	0.950898
hsa-miR-3189-3p_st	-1.02	0.9072	-1	0.798407	-1.09	0.627961
hsa-miR-3189-5p_st	1.05	0.423948	-1.04	0.525733	1.13	0.037584
hsa-miR-3190_st	1.24	0.127412	1.1	0.302188	1.01	0.192365
hsa-miR-3191_st	-1.05	0.387111	-1.07	0.300281	-1.03	0.362785
hsa-miR-3192_st	1.13	0.282599	1.01	0.883658	-1.05	0.320856
hsa-miR-3193_st	1.02	0.84085	1.02	0.645223	1.09	0.388393
hsa-miR-3194-3p_st	1.02	0.627562	1.01	0.706641	1.08	0.126554
hsa-miR-3194-5p_st	1.15	0.203141	-1.07	0.479042	1.06	0.661458
hsa-miR-3195_st	1.01	0.761745	1.03	0.868489	1.05	0.410053
hsa-miR-3196_st	1.71	0.064662	-1	0.663947	-1.2	0.425103
hsa-miR-3197_st	1.09	0.056079	1.06	0.452479	1.23	0.007412
hsa-miR-3198_st	1.07	0.979505	-1.06	0.081001	1.03	0.803247
hsa-miR-3199_st	-1.01	0.226511	-1.01	0.903371	-1.05	0.348041
hsa-miR-31-star_st	-1.01	0.885069	-1.07	0.855563	1.03	0.885813
hsa-miR-32_st	1.17	0.722386	-1.12	0.248475	1.06	0.576381
hsa-miR-3200-3p_st	1.01	0.727754	1.02	0.880932	-1.04	0.771267
hsa-miR-3200-5p_st	1.14	0.715853	-1.03	0.451009	1.03	0.669112
hsa-miR-3201_st	-1.43	0.639557	-3.83	0.005466	-4.77	0.003544
hsa-miR-3202_st	1.05	0.720717	1.02	0.799758	1.03	0.870243
hsa-miR-320a_st	1.07	0.983065	5	0.060057	6.49	0.018477
hsa-miR-320b_st	1.02	0.771988	8.64	0.053928	9.32	0.043075
hsa-miR-320c_st	-1.05	0.985624	3.86	0.024588	6.12	0.011388
hsa-miR-320d_st	-1.23	0.076197	1.28	0.089239	1.68	0.10187
hsa-miR-320e_st	-1.09	0.157397	-1.02	0.464225	1.14	0.119307
hsa-miR-323-3p_st	1	0.306616	-1.03	0.889754	-1.06	0.336181
hsa-miR-323-5p_st	1.39	0.078099	1.09	0.357011	1.14	0.251347
hsa-miR-323b-3p_st	1.07	0.788192	1	0.558945	1.19	0.212165
hsa-miR-323b-5p_st	-1.05	0.550907	-1.04	0.406262	-1.07	0.374039
hsa-miR-324-3p_st	-1.01	0.420488	-1.05	0.609718	-1.03	0.980415
hsa-miR-324-5p_st	1.01	0.890063	1.05	0.832827	-1.02	0.758919
hsa-miR-325_st	-1.01	0.867726	1.02	0.806394	-1.01	0.89029
hsa-miR-326_st	1.01	0.568702	-1.06	0.68526	-1.11	0.070566
hsa-miR-328_st	-1.12	0.044132	-1.06	0.302504	1.04	0.748567
hsa-miR-329_st	-1.09	0.264526	-1.01	0.67618	-1.11	0.125719
hsa-miR-32-star_st	1.04	0.358161	1.09	0.115972	-1.02	0.713535
hsa-miR-330-3p_st	-1.03	0.793907	-1.03	0.747583	1.11	0.166616
hsa-miR-330-5p_st	1.16	0.366591	-1.01	0.655761	-1	0.963808
hsa-miR-331-3p_st	-1.05	0.717918	1.07	0.968315	1.02	0.727094
hsa-miR-331-5p_st	-1.02	0.516395	-1.03	0.955472	-1.02	0.530567
hsa-miR-335_st	-1.1	0.28586	-1.21	0.235521	-1.18	0.610689
hsa-miR-335-star_st	1.08	0.051122	1.1	0.185653	-1.05	0.473353
hsa-miR-337-3p_st	1.02	0.99836	1.04	0.988294	1.01	0.992106
hsa-miR-337-5p_st	1.09	0.593777	-1.03	0.399279	-1.03	0.67275
hsa-miR-338-3p_st	1.04	0.693559	1.03	0.255478	1	0.788453
hsa-miR-338-5p_st	-1.03	0.931546	-1.04	0.904714	1.18	0.394323
hsa-miR-339-3p_st	-1.03	0.91195	1.03	0.420515	1.1	0.071295
hsa-miR-339-5p_st	-1.04	0.733905	-1.12	0.78306	-1.08	0.483703
hsa-miR-33a_st	-1.04	0.286975	-1.1	0.396623	1.33	0.028128
hsa-miR-33a-star_st	1.03	0.958985	1.08	0.070525	-1.03	0.88844
hsa-miR-33b_st	1.07	0.739095	-1.09	0.118475	1.03	0.943461
hsa-miR-33b-star_st	-1.02	0.491894	-1.02	0.637386	-1.09	0.217871
hsa-miR-340_st	-1.07	0.677584	-1.05	0.331458	-1.03	0.945449
hsa-miR-340-star_st	1.13	0.183271	1.1	0.352403	1.05	0.601944
hsa-miR-342-3p_st	1.1	0.904878	1.07	0.673995	1.04	0.86086
hsa-miR-342-5p_st	1	0.721317	1.03	0.649879	1.15	0.260405
hsa-miR-345_st	1.16	0.35946	1.07	0.81931	1.09	0.895744
hsa-miR-346_st	-1.06	0.945706	-1.09	0.464258	-1.12	0.335419
hsa-miR-34a_st	1.01	0.778984	1	0.953223	-1.11	0.230267
hsa-miR-34a-star_st	1.25	0.088232	1.06	0.262153	-1.04	0.690191
hsa-miR-34b_st	1.03	0.667905	-1.12	0.232092	-1.02	0.753361
hsa-miR-34b-star_st	-1.07	0.238275	-1.04	0.694445	-1.05	0.550295
hsa-miR-34c-3p_st	-1	0.56586	1.01	0.489394	-1.08	0.635113
hsa-miR-34c-5p_st	-1.01	0.20454	1.06	0.227884	1.23	0.003904
hsa-miR-3529_st	-1.04	0.661863	-1.01	0.820995	1.08	0.897483
hsa-miR-3545-3p_st	1.08	0.70764	1.04	0.77799	-1.09	0.231714
hsa-miR-3545-5p_st	1.2	0.22388	1.24	0.153965	1.06	0.289384
hsa-miR-3591-3p_st	1.02	0.7209	-1	0.966617	1.05	0.217856
hsa-miR-3591-5p_st	-1.18	0.349926	-1.07	0.746997	-1.01	0.965499
hsa-miR-3605-3p_st	-1.28	0.073147	-1.12	0.438043	-1.24	0.095955
hsa-miR-3605-5p_st	-1.02	0.641063	1.02	0.948704	-1.03	0.735608
hsa-miR-3606_st	-1.11	0.136326	1.03	0.925039	1.16	0.654133
hsa-miR-3607-3p_st	1.04	0.583334	-1.01	0.916476	-1.01	0.535915
hsa-miR-3607-5p_st	-1.04	0.877883	-1.06	0.210132	-1.14	0.169229
hsa-miR-3609_st	1.08	0.736913	1.02	0.714809	1.08	0.588956
hsa-miR-3610_st	1.15	0.492223	-1.04	0.800146	1.09	0.3644
hsa-miR-3611_st	1.02	0.764372	1.01	0.444342	-1.14	0.484877
hsa-miR-3612_st	-1.06	0.776841	1.06	0.258932	-1.07	0.482899
hsa-miR-3613-3p_st	-1.91	0.11384	1.04	0.883562	-2.2	0.166875
hsa-miR-3613-5p_st	-1.4	0.587458	2.03	0.319563	1.63	0.743875
hsa-miR-361-3p_st	-1.03	0.975602	-1.05	0.504716	-1.02	0.702898
hsa-miR-3614-3p_st	-1.06	0.710877	1.03	0.813137	1.1	0.275317
hsa-miR-3614-5p_st	-1.09	0.16461	-1.16	0.32657	1.01	0.930715
hsa-miR-3615_st	-1.01	0.422605	-1.06	0.263643	-1.04	0.634253
hsa-miR-361-5p_st	1.19	0.452364	1.13	0.905216	1.02	0.337545
hsa-miR-3616-3p_st	1.02	0.834025	-1.11	0.691155	-1.12	0.343232
hsa-miR-3616-5p_st	1.05	0.938053	-1.04	0.361235	-1.04	0.51852
hsa-miR-3617_st	-1.05	0.308142	-1.01	0.681589	1.03	0.882481
hsa-miR-3618_st	-1.09	0.628709	-1.04	0.313194	-1.11	0.132549
hsa-miR-3619-3p_st	1	0.860856	-1.02	0.730227	1.08	0.563525
hsa-miR-3619-5p_st	-1.07	0.725755	-1.12	0.845021	1.06	0.909623
hsa-miR-3620_st	-1.22	0.339632	1.06	0.461814	1.13	0.123528
hsa-miR-3621_st	1.55	0.000463	1.08	0.467829	-1.06	0.224135
hsa-miR-3622a-3p_st	-1	0.487781	1.09	0.249627	1	0.701791
hsa-miR-3622a-5p_st	-1.06	0.986787	-1.03	0.968686	-1.04	0.917239
hsa-miR-3622b-3p_st	-1.15	0.117109	-1.08	0.519094	1.08	0.300246
hsa-miR-3622b-5p_st	1.06	0.394236	1.17	0.313369	-1.37	0.042695
hsa-miR-362-3p_st	1.11	0.192508	-1.01	0.664211	-1.02	0.432278
hsa-miR-362-5p_st	-1.03	0.794132	1.04	0.230721	1.06	0.722891
hsa-miR-363_st	1.16	0.026896	1.02	0.508874	1.03	0.502575
hsa-miR-363-star_st	-1.13	0.007856	-1.09	0.003634	1.03	0.125437
hsa-miR-3646_st	-1.05	0.751878	1.02	0.743528	1.19	0.055763
hsa-miR-3647-3p_st	-1.06	0.91736	-1.05	0.494219	1.08	0.787385
hsa-miR-3647-5p_st	1.03	0.789802	1.02	0.976641	-1.03	0.79422
hsa-miR-3648_st	-1.21	0.767649	-1.01	0.953636	-1.08	0.583205
hsa-miR-3649_st	1.15	0.45763	1.02	0.782417	1.11	0.105026
hsa-miR-365_st	1.02	0.656326	-1.02	0.544144	1.12	0.9882
hsa-miR-3650_st	-1.06	0.216541	-1.05	0.16501	1.07	0.206791
hsa-miR-3651_st	1.01	0.984912	1.04	0.87344	1.06	0.725459
hsa-miR-3652_st	1.07	0.622545	1.02	0.666696	1.09	0.84166
hsa-miR-3653_st	-1.13	0.897561	1.02	0.885808	-1	0.800213
hsa-miR-3654_st	1.16	0.121563	-1	0.9217	1.13	0.402387
hsa-miR-3655_st	-1.08	0.318859	1.02	0.953336	-1.09	0.332402
hsa-miR-3656_st	1.76	0.531323	1.74	0.604548	1.98	0.558519
hsa-miR-3657_st	-1.18	0.059293	1.11	0.177109	-1.03	0.763346
hsa-miR-3658_st	1.1	0.730311	-1.14	0.253702	-1.13	0.569663
hsa-miR-3659_st	1.01	0.824421	1.05	0.263657	1.09	0.171533
hsa-miR-365-star_st	-1.04	0.083197	1.01	0.589645	1.04	0.894343
hsa-miR-3660_st	1.03	0.805116	-1.09	0.272783	-1.02	0.525923
hsa-miR-3661_st	-1.01	0.71068	-1.11	0.082688	1.18	0.129275
hsa-miR-3662_st	1.22	0.019309	1.03	0.659274	1.06	0.397731
hsa-miR-3663-3p_st	1.09	0.282403	-1.01	0.921751	1.08	0.292296
hsa-miR-3663-5p_st	-1.02	0.317582	-1.03	0.71523	-1.02	0.354996
hsa-miR-3664-3p_st	1.05	0.295598	-1.08	0.415898	-1.05	0.571808
hsa-miR-3664-5p_st	-1.03	0.509085	1.03	0.846704	-1.08	0.186151
hsa-miR-3665_st	3.45	0.444959	1.25	0.851157	1.29	0.990261
hsa-miR-3666_st	1.14	0.144149	1.04	0.582654	1.19	0.212457
hsa-miR-3667-3p_st	-1.01	0.994368	1.09	0.086284	1.01	0.843304
hsa-miR-3667-5p_st	1.05	0.481939	-1.02	0.632719	1.04	0.891602
hsa-miR-3668_st	1.01	0.533495	1.02	0.225732	-1.03	0.947446
hsa-miR-3669_st	1.1	0.138147	1.07	0.121585	1.01	0.38892
hsa-miR-367_st	1.22	0.104197	-1.04	0.645666	1.02	0.60798
hsa-miR-3670_st	-1.1	0.417933	1.04	0.812737	-1.07	0.164684
hsa-miR-3671_st	1.13	0.237448	1.04	0.620818	-1.03	0.744948
hsa-miR-3672_st	1.19	0.701257	1.08	0.759354	1.11	0.837876
hsa-miR-3673_st	-1.11	0.305856	-1.11	0.604778	-1.06	0.29931
hsa-miR-3674_st	-1.15	0.065315	-1.24	0.003986	-1.13	0.565703
hsa-miR-3675-3p_st	1.04	0.697749	1.07	0.527225	-1.08	0.391964
hsa-miR-3675-5p_st	1.08	0.135089	1.07	0.289544	1.02	0.962922
hsa-miR-3676_st	-1.14	0.303242	1.07	0.954909	1.04	0.852294
hsa-miR-3677-3p_st	1	0.903002	-1.1	0.839663	1.03	0.885642
hsa-miR-3677-5p_st	1.05	0.591782	1.08	0.545191	-1.01	0.71575
hsa-miR-3678-3p_st	1.09	0.788545	-1.03	0.820397	-1.02	0.287194
hsa-miR-3678-5p_st	1.2	0.102076	1.09	0.83831	1.13	0.342393
hsa-miR-3679-3p_st	-1.16	0.06457	-1.1	0.036514	-1.17	0.007005
hsa-miR-3679-5p_st	-1.01	0.953057	-1.03	0.39246	-1.09	0.167642
hsa-miR-367-star_st	1.09	0.311044	1.1	0.519527	1.03	0.839802
hsa-miR-3680_st	1.02	0.903615	-1.01	0.8385	-1.06	0.536755
hsa-miR-3680-star_st	-1.09	0.148177	-1.03	0.193565	1.02	0.837449
hsa-miR-3681_st	1.01	0.537741	-1.04	0.369286	-1.04	0.117701
hsa-miR-3681-star_st	1.02	0.782067	-1.09	0.312461	-1.02	0.557475
hsa-miR-3682-3p_st	1.06	0.823788	-1.06	0.418231	-1	0.586715
hsa-miR-3682-5p_st	-1.07	0.260542	1.02	0.764509	1.07	0.781413
hsa-miR-3683_st	1.03	0.662142	-1.12	0.529319	1.15	0.006227
hsa-miR-3684_st	-1.01	0.269972	-1.19	0.016673	-1.02	0.488672
hsa-miR-3685_st	1.04	0.669679	-1.07	0.244638	-1.09	0.229002
hsa-miR-3686_st	-1.13	0.290283	-1.02	0.499306	-1.02	0.757069
hsa-miR-3687_st	1.24	0.236902	1.03	0.270698	-1.05	0.606067
hsa-miR-3688-3p_st	1.35	0.024596	1.14	0.22639	1.25	0.046953
hsa-miR-3688-5p_st	-1.08	0.374466	-1.05	0.447856	-1.08	0.264985
hsa-miR-3689a-3p_st	-1.04	0.993608	-1.14	0.288086	-1.08	0.742079
hsa-miR-3689a-5p_st	-1.11	0.797642	-1.03	0.544255	-1.08	0.575476
hsa-miR-3689b_st	1.03	0.886716	-1.1	0.12781	-1.11	0.068691
hsa-miR-3689b-star_st	1.21	0.029032	1.22	0.035936	1.07	0.208267
hsa-miR-3689c_st	-1.09	0.656433	1.02	0.967203	1.13	0.283924
hsa-miR-3689d_st	1.02	0.804654	1.06	0.459579	1.15	0.12965
hsa-miR-3689e_st	-1.19	0.771126	-1.16	0.382015	-1.09	0.680334
hsa-miR-3689f_st	-1.08	0.680387	1.18	0.000345	-1.07	0.573148
hsa-miR-3690_st	1.14	0.28362	1.02	0.705111	1.01	0.692218
hsa-miR-3691-3p_st	1.23	0.232366	1.09	0.543141	1.16	0.874074
hsa-miR-3691-5p_st	1.05	0.092033	-1.01	0.516665	1.03	0.290063
hsa-miR-3692_st	-1.05	0.381039	1.05	0.709607	1	0.929663
hsa-miR-3692-star_st	-1.17	0.112361	1	0.894086	1.04	0.817324
hsa-miR-369-3p_st	1.22	0.079976	1.05	0.275551	1.02	0.517801
hsa-miR-369-5p_st	1.02	0.329126	-1.03	0.448893	-1.15	0.032252
hsa-miR-370_st	1.17	0.019442	1.05	0.299585	-1.04	0.976527
hsa-miR-3713_st	-1.03	0.748348	-1.08	0.366194	-1.09	0.374212
hsa-miR-371-3p_st	-1.02	0.867626	1.04	0.544493	-1.01	0.708353
hsa-miR-3714_st	1.05	0.170049	1.05	0.204208	1.1	0.246578
hsa-miR-371-5p_st	-1.04	0.611708	1	0.398418	-1.05	0.214038
hsa-miR-371b-3p_st	-1.11	0.164895	-1.1	0.262969	1.04	0.714801
hsa-miR-371b-5p_st	1.14	0.702444	-1.04	0.374207	-1.08	0.354432
hsa-miR-372_st	1.07	0.874069	1.02	0.281346	1.12	0.726355
hsa-miR-373_st	-1.01	0.920673	-1.01	0.731576	1.16	0.452165
hsa-miR-373-star_st	1.01	0.548226	-1.04	0.477633	-1.06	0.17076
hsa-miR-374a_st	1	0.918284	1.05	0.567417	1.01	0.928211
hsa-miR-374a-star_st	-1.03	0.752762	-1.03	0.353422	-1.05	0.556318
hsa-miR-374b_st	1.03	0.506204	1.01	0.977842	-1.03	0.367483
hsa-miR-374b-star_st	-1.06	0.735268	1.05	0.657258	-1.01	0.875421
hsa-miR-374c_st	-1.03	0.367904	-1.13	0.410123	-1.01	0.34665
hsa-miR-375_st	1.04	0.579081	-1.03	0.762039	1.06	0.493409
hsa-miR-376a_st	1.07	0.713625	-1.02	0.384673	1.01	0.221541
hsa-miR-376a-star_st	1	0.278363	1.03	0.687468	1.1	0.182729
hsa-miR-376b_st	1.08	0.63019	1	0.305659	-1.04	0.676289
hsa-miR-376c_st	1.06	0.622508	1.03	0.68546	1.05	0.507245
hsa-miR-377_st	-1.15	0.239426	1.1	0.819759	-1.12	0.335639
hsa-miR-377-star_st	1	0.868624	-1.01	0.249852	1.03	0.816433
hsa-miR-378_st	-1.04	0.507191	1.06	0.386251	1.07	0.414016
hsa-miR-378b_st	-1.12	0.100146	-1.06	0.35112	-1.1	0.309228
hsa-miR-378c_st	1	0.475864	-1.01	0.729762	1.02	0.616212
hsa-miR-378d_st	-1.04	0.979258	1	0.50769	-1.12	0.948399
hsa-miR-378e_st	-1.09	0.664466	-1.05	0.950918	1.01	0.616192
hsa-miR-378f_st	1.07	0.815306	1.02	0.910205	-1.03	0.90498
hsa-miR-378g_st	-1.18	0.464292	1.05	0.675766	1.02	0.816342
hsa-miR-378h_st	1.09	0.849203	1.52	0.382868	-1.19	0.351857
hsa-miR-378i_st	1.01	0.762717	1.08	0.423803	1.13	0.572275
hsa-miR-378-star_st	-1.12	0.319598	-1.1	0.166248	1.04	0.991709
hsa-miR-379_st	-1.05	0.301315	-1.14	0.045248	-1.17	0.019222
hsa-miR-379-star_st	-1.2	0.247682	-1.03	0.609402	1.02	0.613903
hsa-miR-380_st	-1.13	0.535178	-1.1	0.910053	1.07	0.786053
hsa-miR-380-star_st	-1.08	0.368647	-1.09	0.079335	1.01	0.756854
hsa-miR-381_st	1.05	0.949123	1.06	0.848441	1.27	0.004787
hsa-miR-382_st	1.05	0.471011	1.03	0.759048	-1.03	0.44548
hsa-miR-383_st	1.03	0.447852	-1.07	0.622077	1.06	0.876635
hsa-miR-384_st	1.05	0.688334	-1.22	0.003714	-1.02	0.480064
hsa-miR-3907_st	1	0.913702	1.03	0.307122	1.03	0.797596
hsa-miR-3908_st	1.05	0.321838	1.03	0.361162	-1.04	0.457014
hsa-miR-3909_st	1.09	0.484102	1.1	0.039508	1.03	0.59292
hsa-miR-3910_st	1.1	0.743473	-1.06	0.431764	-1.36	0.045963
hsa-miR-3911_st	-1.03	0.169549	-1.09	0.114542	-1.03	0.176007
hsa-miR-3912_st	-1.01	0.539197	1.08	0.998367	-1.07	0.603566
hsa-miR-3913-3p_st	1.23	0.00872	1.09	0.143769	1.14	0.112166
hsa-miR-3913-5p_st	-1.04	0.695603	1.06	0.426929	-1.12	0.086545
hsa-miR-3914_st	-1.08	0.523774	1.03	0.288116	-1.02	0.927456
hsa-miR-3915_st	-1.03	0.571889	-1.03	0.257225	1.11	0.3137
hsa-miR-3916_st	-1	0.762036	-1.02	0.430819	-1	0.839159
hsa-miR-3917_st	-1.08	0.508788	1.03	0.35549	1.01	0.325866
hsa-miR-3918_st	-1.07	0.512353	-1.13	0.217694	-1.2	0.029826
hsa-miR-3919_st	-1.13	0.275191	1.04	0.60367	1.03	0.822771
hsa-miR-3920_st	-1.1	0.062005	1.02	0.690235	-1.14	0.086666
hsa-miR-3921_st	1.05	0.47121	-1.04	0.590768	-1.05	0.696652
hsa-miR-3922-3p_st	1.08	0.818522	1.04	0.569265	-1.03	0.461243
hsa-miR-3922-5p_st	-1.15	0.173971	1.04	0.345888	1.03	0.828709
hsa-miR-3923_st	1.1	0.726265	1.03	0.358361	1.13	0.803796
hsa-miR-3924_st	-1.03	0.359034	-1.01	0.250527	-1.02	0.707128
hsa-miR-3925-3p_st	-1.06	0.671392	1.08	0.256017	1.06	0.674793
hsa-miR-3925-5p_st	-1.09	0.226069	-1.09	0.072302	1.06	0.629071
hsa-miR-3926_st	-1.03	0.431328	1.04	0.977473	-1.15	0.447917
hsa-miR-3927_st	-1.02	0.875197	1.04	0.380936	-1.2	0.084827
hsa-miR-3928_st	-1.05	0.385419	1.04	0.899664	-1.03	0.793478
hsa-miR-3929_st	-1.03	0.448422	1.07	0.188402	-1.12	0.814766
hsa-miR-3934_st	-1.05	0.7066	1.06	0.304008	1.02	0.652356
hsa-miR-3935_st	-1.06	0.879255	-1	0.270171	-1.11	0.399434
hsa-miR-3936_st	-1.04	0.470261	1.1	0.080212	-1.04	0.504979
hsa-miR-3937_st	1.32	0.156987	-1.03	0.701214	1.1	0.268464
hsa-miR-3938_st	-1.04	0.48796	1.02	0.829132	-1.17	0.102199
hsa-miR-3939_st	1.08	0.020933	1.03	0.103775	-1.16	0.398882
hsa-miR-3940-3p_st	1.04	0.907969	1.13	0.867295	-1.01	0.557411
hsa-miR-3940-5p_st	1.01	0.237962	1.38	0.024512	1.21	0.142978
hsa-miR-3941_st	-1.1	0.118903	-1.07	0.500237	-1.14	0.116677
hsa-miR-3942-3p_st	1.05	0.593943	-1.04	0.758733	-1.11	0.107155
hsa-miR-3942-5p_st	1.01	0.69676	1.13	0.359409	1.03	0.842144
hsa-miR-3943_st	-1.1	0.434565	-1.1	0.038011	1.12	0.740322
hsa-miR-3944-3p_st	1.13	0.707021	1.05	0.814306	-1.03	0.655477
hsa-miR-3944-5p_st	-1.05	0.223678	1.12	0.753885	-1.14	0.4503
hsa-miR-3945_st	1.05	0.410012	1.1	0.342128	-1.06	0.354027
hsa-miR-3960_st	-1.69	0.620987	-1.46	0.613133	-1.56	0.754838
hsa-miR-3972_st	-1.16	0.105806	1.07	0.736934	-1.11	0.152898
hsa-miR-3973_st	-1.04	0.56696	1.07	0.643564	-1.05	0.664012
hsa-miR-3974_st	1.15	0.0243	-1.12	0.04598	-1.09	0.200227
hsa-miR-3975_st	1.02	0.823298	1.07	0.632561	-1.03	0.472651
hsa-miR-3976_st	1.1	0.074441	1.02	0.94643	-1.11	0.437525
hsa-miR-3977_st	-1.02	0.827642	1.1	0.037685	1.02	0.379178
hsa-miR-3978_st	1.43	0.044569	-1.02	0.704578	-1.06	0.685257
hsa-miR-409-3p_st	1.02	0.925369	-1.03	0.371004	1.05	0.379747
hsa-miR-409-5p_st	-1.07	0.966365	-1.05	0.682249	-1.04	0.807334
hsa-miR-410_st	1	0.62399	-1.08	0.406532	1	0.53541
hsa-miR-411_st	1.03	0.863788	-1.07	0.288146	-1.05	0.538365
hsa-miR-411-star_st	1.04	0.072705	-1.06	0.99928	1.28	0.009643
hsa-miR-412_st	-1.14	0.81776	-1.07	0.692193	-1.15	0.043695
hsa-miR-421_st	-1.02	0.641378	-1.01	0.749484	-1.08	0.354571
hsa-miR-422a_st	1.09	0.734707	1.1	0.60626	1.25	0.070915
hsa-miR-423-3p_st	1.05	0.300437	1.12	0.23287	-1.1	0.757544
hsa-miR-423-5p_st	1.2	0.127275	1.1	0.04396	1.8	0.006226
hsa-miR-424_st	-1.04	0.837111	1.01	0.698197	1.21	0.097613
hsa-miR-424-star_st	1.1	0.085983	-1.03	0.744242	1.15	0.13527
hsa-miR-425_st	-1	0.775955	1.04	0.70085	1.23	0.058378
hsa-miR-4251_st	1.01	0.901487	1.03	0.325367	1.08	0.746048
hsa-miR-4252_st	-1.11	0.356283	-1.12	0.195267	-1.02	0.882526
hsa-miR-4253_st	1.12	0.11616	1.11	0.489748	1.19	0.043877
hsa-miR-4254_st	1.21	0.166358	1.09	0.587469	1.11	0.145938
hsa-miR-4255_st	1.04	0.437242	-1.04	0.91857	-1.07	0.869239
hsa-miR-4256_st	1.11	0.64461	-1	0.692683	-1.07	0.181795
hsa-miR-4257_st	-1.04	0.816301	-1.02	0.991158	-1.03	0.547529
hsa-miR-4258_st	-1	0.992202	-1.09	0.36646	-1.21	0.122887
hsa-miR-4259_st	1.15	0.550007	1.12	0.113186	1.13	0.280057
hsa-miR-425-star_st	1	0.5409	1.21	0.013001	1.18	0.079932
hsa-miR-4260_st	-1.03	0.900534	1.06	0.73378	-1.04	0.119696
hsa-miR-4261_st	-1.16	0.070543	-1.19	0.148514	-1.08	0.325641
hsa-miR-4262_st	-1.02	0.80309	1.03	0.239481	-1.07	0.260018
hsa-miR-4263_st	-1.04	0.667863	-1.05	0.526955	-1.01	0.441213
hsa-miR-4264_st	-1.01	0.752543	-1.11	0.746393	1.06	0.607981
hsa-miR-4265_st	1.12	0.572703	1.05	0.342249	-1.04	0.901766
hsa-miR-4266_st	-1.01	0.986776	1.09	0.996698	1.11	0.58765
hsa-miR-4267_st	1.05	0.791853	-1.11	0.386048	-1.04	0.656608
hsa-miR-4268_st	1.16	0.211904	1.06	0.478693	1.04	0.592764
hsa-miR-4269_st	-1.14	0.108432	1.06	0.773089	-1.17	0.042416
hsa-miR-4270_st	2.5	0.007023	1.2	0.89548	1.1	0.643393
hsa-miR-4271_st	-1.21	0.323506	1.08	0.594786	-1.13	0.348995
hsa-miR-4272_st	-1.17	0.262146	-1.15	0.165922	-1.21	0.631335
hsa-miR-4273_st	-1.11	0.034763	-1.05	0.608217	-1.05	0.191678
hsa-miR-4274_st	-1.01	0.784195	-1.13	0.367707	-1	0.758723
hsa-miR-4275_st	-1.01	0.575203	-1.01	0.842415	1.05	0.552237
hsa-miR-4276_st	-1.13	0.8133	-1.17	0.820831	-1.08	0.789821
hsa-miR-4277_st	1.1	0.885986	1.05	0.564939	1.02	0.790623
hsa-miR-4278_st	-1.21	0.317549	1.04	0.899063	1.03	0.594253
hsa-miR-4279_st	1.01	0.352523	-1.03	0.34805	1.02	0.867535
hsa-miR-4280_st	-1.08	0.210515	1	0.765531	1.07	0.362803
hsa-miR-4281_st	1.83	0.042795	-1.04	0.60513	1.18	0.650236
hsa-miR-4282_st	-1.04	0.333609	1.17	0.170302	1.08	0.666951
hsa-miR-4283_st	1.15	0.090293	1.08	0.265829	-1.11	0.611956
hsa-miR-4284_st	-1.18	0.056467	-1.25	0.00221	-1.09	0.048319
hsa-miR-4285_st	-1.1	0.415341	-1.05	0.907445	1.05	0.276907
hsa-miR-4286_st	1.08	0.80553	-1.17	0.112834	-1.14	0.333901
hsa-miR-4287_st	1.02	0.420833	1.02	0.596702	1.01	0.566599
hsa-miR-4288_st	1.02	0.903175	1.05	0.570605	-1.05	0.37361
hsa-miR-4289_st	-1.04	0.322827	1.2	0.143118	-1	0.592542
hsa-miR-429_st	1.08	0.82648	-1.04	0.764637	1.03	0.736853
hsa-miR-4290_st	1.05	0.952295	1.08	0.355261	1.08	0.846488
hsa-miR-4291_st	-1.11	0.117965	-1.09	0.12767	-1.12	0.996333
hsa-miR-4292_st	-1.04	0.667882	1.01	0.825377	-1.1	0.236841
hsa-miR-4293_st	1.01	0.99688	-1.02	0.948546	1.04	0.256587
hsa-miR-4294_st	-1.11	0.075731	1.04	0.404501	-1.14	0.410855
hsa-miR-4295_st	1.11	0.394499	1.06	0.748869	-1.02	0.642293
hsa-miR-4296_st	1.05	0.143971	-1.07	0.54398	1.09	0.393729
hsa-miR-4297_st	-1.06	0.601821	1.02	0.981022	-1.03	0.948824
hsa-miR-4298_st	1.09	0.09367	1.02	0.999792	1.1	0.211008
hsa-miR-4299_st	-1.11	0.943598	-1	0.926841	-1.17	0.166158
hsa-miR-4300_st	1.2	0.00561	1.02	0.893679	1.03	0.544838
hsa-miR-4301_st	-1.02	0.986199	1.05	0.684497	-1.12	0.600243
hsa-miR-4302_st	-1.03	0.731649	1.1	0.093017	1.08	0.303112
hsa-miR-4303_st	1.02	0.735794	1.01	0.86148	-1.01	0.471336
hsa-miR-4304_st	-1.03	0.8714	1.01	0.692977	1.02	0.596192
hsa-miR-4305_st	1.14	0.395337	1.01	0.533331	-1.02	0.568123
hsa-miR-4306_st	1.08	0.868095	1.06	0.553583	1.06	0.612847
hsa-miR-4307_st	1.1	0.946899	1.04	0.840613	1.01	0.834427
hsa-miR-4308_st	-1.04	0.811357	-1.03	0.924803	1.05	0.967355
hsa-miR-4309_st	1.02	0.802949	-1.02	0.867242	1.03	0.940719
hsa-miR-431_st	-1.04	0.752547	1.01	0.943776	1.03	0.769733
hsa-miR-4310_st	-1.01	0.809298	-1.01	0.918722	-1.13	0.674407
hsa-miR-4311_st	1.08	0.965138	1.09	0.679359	1.01	0.998094
hsa-miR-4312_st	-1.11	0.023681	1.01	0.651737	1.01	0.442452
hsa-miR-4313_st	1.09	0.741665	1.02	0.980216	1.1	0.923291
hsa-miR-4314_st	1.16	0.017214	-1.02	0.82427	1.03	0.391379
hsa-miR-4315_st	-1	0.872944	1.07	0.574041	-1.06	0.309024
hsa-miR-4316_st	-1.06	0.272488	1.04	0.798414	1.09	0.345587
hsa-miR-4317_st	1.03	0.93148	-1.03	0.204937	1.1	0.42939
hsa-miR-4318_st	1.01	0.813463	-1.14	0.195391	-1.16	0.242931
hsa-miR-4319_st	-1.16	0.094405	-1.06	0.317777	1	0.478128
hsa-miR-431-star_st	-1.07	0.225274	-1.01	0.778122	-1.08	0.381228
hsa-miR-432_st	1.02	0.531437	-1.02	0.530341	1.02	0.660795
hsa-miR-4320_st	1.11	0.628914	1.04	0.234067	-1.08	0.454823
hsa-miR-4321_st	1.02	0.929559	1.15	0.048193	1.02	0.983635
hsa-miR-4322_st	1.13	0.08015	-1.02	0.612801	1.08	0.153059
hsa-miR-4323_st	-1.01	0.898873	-1.1	0.140598	-1.09	0.370272
hsa-miR-4324_st	-1	0.168563	-1.04	0.014062	1.08	0.800118
hsa-miR-4325_st	1.07	0.191396	1.02	0.357804	-1.05	0.56022
hsa-miR-4326_st	1.08	0.078048	-1.07	0.857154	-1.02	0.492212
hsa-miR-4327_st	-1.06	0.967025	1.08	0.295708	-1.08	0.777719
hsa-miR-4328_st	-1	0.33827	1.09	0.029445	1.09	0.111767
hsa-miR-4329_st	-1.13	0.191717	-1.01	0.437716	-1.02	0.456481
hsa-miR-432-star_st	1.02	0.770213	1.03	0.620347	1.08	0.120404
hsa-miR-433_st	-1.05	0.632063	-1.02	0.427859	-1.06	0.606556
hsa-miR-4330_st	-1.06	0.780024	-1.11	0.165507	-1.09	0.240189
hsa-miR-4417_st	1.02	0.646391	-1.08	0.422116	-1.08	0.88148
hsa-miR-4418_st	-1	0.755769	1.13	0.174199	1.09	0.357971
hsa-miR-4419a_st	-1.14	0.949485	-1.06	0.417053	-1.09	0.263443
hsa-miR-4419b_st	1.02	0.669051	1.04	0.445332	-1.15	0.008544
hsa-miR-4420_st	1.16	0.196805	1.17	0.550728	1.09	0.850183
hsa-miR-4421_st	1.23	0.000966	1.13	0.084506	1.3	0.000473
hsa-miR-4422_st	-1.17	0.034531	-1.1	0.134116	-1.05	0.424708
hsa-miR-4423-3p_st	-1.01	0.867146	-1.37	0.102667	-1.1	0.405388
hsa-miR-4423-5p_st	-1.08	0.452237	1.05	0.441046	-1.1	0.293203
hsa-miR-4424_st	1.06	0.856706	-1.03	0.933592	-1.03	0.864243
hsa-miR-4425_st	-1.16	0.261248	-1.14	0.123071	-1.07	0.653061
hsa-miR-4426_st	-1.16	0.256859	-1.1	0.880379	-1.13	0.129635
hsa-miR-4427_st	1.19	0.13183	1.09	0.249922	1.02	0.970519
hsa-miR-4428_st	1.07	0.557633	1.08	0.896263	1.21	0.361422
hsa-miR-4429_st	1.2	0.379922	1.23	0.136308	1.33	0.045136
hsa-miR-4430_st	1.05	0.986828	1.04	0.672599	1.02	0.957388
hsa-miR-4431_st	1.04	0.725167	1.05	0.36714	1.28	0.035945
hsa-miR-4432_st	1.28	0.274264	1.03	0.790038	1.11	0.317826
hsa-miR-4433_st	1.21	0.148286	1.24	0.27861	1.34	0.147833
hsa-miR-4434_st	-1.18	0.169554	-1.14	0.061621	-1.07	0.737723
hsa-miR-4435_st	1.09	0.346944	1.06	0.305441	-1.01	0.493398
hsa-miR-4436a_st	1.04	0.417191	-1.16	0.578009	-1.15	0.292605
hsa-miR-4436b-3p_st	1.11	0.487707	-1.01	0.79412	-1.12	0.172219
hsa-miR-4436b-5p_st	-1.17	0.5168	-1.17	0.236225	1.06	0.935994
hsa-miR-4437_st	1.01	0.820637	1.08	0.030632	1.01	0.581417
hsa-miR-4438_st	1.17	0.131776	-1	0.848727	-1.06	0.524682
hsa-miR-4439_st	1.08	0.577291	-1.02	0.856412	-1.07	0.549654
hsa-miR-4440_st	-1.04	0.586614	1.15	0.006584	1.08	0.06127
hsa-miR-4441_st	1.1	0.454547	1.03	0.605521	1.08	0.60449
hsa-miR-4442_st	1.12	0.204341	1.09	0.149681	-1.04	0.685398
hsa-miR-4443_st	-1	0.957382	1.21	0.286385	1.13	0.766573
hsa-miR-4444_st	1.09	0.532456	1.01	0.814458	1.12	0.155659
hsa-miR-4445_st	1.05	0.668754	1.11	0.344056	1.1	0.50908
hsa-miR-4445-star_st	-1.3	0.121787	-1.41	0.044484	-1.37	0.114987
hsa-miR-4446-3p_st	1.03	0.892249	-1	0.895865	1.18	0.12722
hsa-miR-4446-5p_st	1.02	0.809186	-1.05	0.379483	1.12	0.457778
hsa-miR-4447_st	1.02	0.616882	-1.17	0.005253	-1.08	0.112639
hsa-miR-4448_st	-1.02	0.289709	1.07	0.350451	-1	0.504264
hsa-miR-4449_st	1.24	0.120962	1.1	0.539675	1.07	0.982153
hsa-miR-4450_st	1.02	0.788508	1.05	0.579807	-1.01	0.429812
hsa-miR-4451_st	1.09	0.737141	-1.1	0.646199	-1.13	0.221134
hsa-miR-4452_st	1.21	0.152107	1.09	0.232716	1.03	0.829417
hsa-miR-4453_st	-1	0.636453	1.07	0.133171	1.09	0.03826
hsa-miR-4454_st	1.01	0.375446	1.33	0.124813	1	0.404305
hsa-miR-4455_st	-1.07	0.700636	-1.02	0.878805	1.19	0.185751
hsa-miR-4456_st	-1.09	0.864163	-1.18	0.268104	-1.04	0.806178
hsa-miR-4457_st	1.05	0.901727	-1.05	0.265231	1.04	0.658641
hsa-miR-4458_st	-1.02	0.703987	-1	0.82992	1.07	0.671671
hsa-miR-4459_st	1.57	0.000829	1.17	0.046509	-1.15	0.551214
hsa-miR-4460_st	1.08	0.674775	1.08	0.617078	-1.03	0.30012
hsa-miR-4461_st	-1.02	0.906595	1.08	0.14426	1.02	0.581898
hsa-miR-4462_st	1.01	0.93268	-1.09	0.24943	-1	0.360911
hsa-miR-4463_st	1.34	0.124554	1.2	0.138436	1.32	0.273239
hsa-miR-4464_st	-1.04	0.166783	-1.02	0.485114	-1.03	0.467905
hsa-miR-4465_st	-1.14	0.169948	1.09	0.262522	1.19	0.136545
hsa-miR-4466_st	3.69	0.152491	2.85	0.083073	1.76	0.598626
hsa-miR-4467_st	2.79	0.010608	1.03	0.595177	-1.02	0.774102
hsa-miR-4468_st	-1.14	0.729908	-1.13	0.937121	-1.05	0.637824
hsa-miR-4469_st	-1.32	0.090145	-1.18	0.355304	-1.35	0.0118
hsa-miR-4470_st	1.04	0.144562	-1.18	0.975191	-1.06	0.284817
hsa-miR-4471_st	-1.02	0.779972	1.04	0.303469	1.01	0.643026
hsa-miR-4472_st	-1.02	0.681532	1.06	0.433969	-1.01	0.432737
hsa-miR-4473_st	1.04	0.972378	1.06	0.464445	1.03	0.772519
hsa-miR-4474-3p_st	1.26	0.21412	-1.04	0.808027	-1.02	0.461723
hsa-miR-4474-5p_st	1.13	0.111549	-1.03	0.774992	-1.07	0.473438
hsa-miR-4475_st	1.11	0.552445	-1.1	0.059969	-1.06	0.879595
hsa-miR-4476_st	1.08	0.399659	-1	0.756	-1.03	0.36617
hsa-miR-4477a_st	-1.02	0.761826	-1.01	0.816685	-1.1	0.156243
hsa-miR-4477b_st	-1.1	0.55664	1.02	0.525348	1.11	0.162666
hsa-miR-4478_st	1.04	0.746269	1.03	0.583993	1.03	0.667237
hsa-miR-4479_st	-1.07	0.663684	1.03	0.817929	1.01	0.909714
hsa-miR-448_st	1.1	0.503895	1.03	0.93276	1.06	0.981166
hsa-miR-4480_st	-1.02	0.839515	-1.01	0.662221	-1.03	0.703157
hsa-miR-4481_st	-1.03	0.635189	-1.16	0.23034	1.05	0.833821
hsa-miR-4482_st	-1.02	0.485915	1.04	0.699522	1.05	0.780262
hsa-miR-4483_st	-1.16	0.055735	-1.08	0.190822	-1.08	0.177413
hsa-miR-4484_st	1.08	0.091313	-1.18	0.472304	1.43	0.036853
hsa-miR-4485_st	-1.23	0.098723	-1.06	0.342276	-1.11	0.037945
hsa-miR-4486_st	1.01	0.962223	1.02	0.703007	-1.03	0.901449
hsa-miR-4487_st	1.36	0.496142	1.6	0.216485	-1.04	0.317121
hsa-miR-4488_st	1.03	0.261074	1.79	0.024619	2.61	0.017637
hsa-miR-4489_st	-1.02	0.813138	-1.07	0.418407	-1.05	0.770172
hsa-miR-4490_st	1.35	0.003504	1	0.512061	1.05	0.710318
hsa-miR-4491_st	-1.13	0.233554	-1.03	0.938236	-1.04	0.711048
hsa-miR-4492_st	1.1	0.388295	1.02	0.952397	1.13	0.213036
hsa-miR-4493_st	-1.07	0.507155	-1.06	0.479068	1	0.697367
hsa-miR-4494_st	1.15	0.271469	1.22	0.057492	1.17	0.125069
hsa-miR-4495_st	-1.06	0.664379	1.01	0.664632	-1.1	0.354615
hsa-miR-4496_st	1	0.736614	1.05	0.594441	-1.03	0.628823
hsa-miR-4497_st	2.82	0.114094	-1.14	0.629689	2.74	0.140224
hsa-miR-4498_st	-1.01	0.55967	-1.08	0.584916	-1.04	0.218891
hsa-miR-4499_st	1.07	0.93031	1.1	0.52508	1.46	0.001951
hsa-miR-449a_st	1	0.712149	-1.04	0.841842	1.08	0.116517
hsa-miR-449b_st	1.06	0.454433	-1.09	0.855276	1.07	0.198526
hsa-miR-449b-star_st	-1.06	0.629026	-1.04	0.940486	1.31	0.000408
hsa-miR-449c_st	1.05	0.422588	1.03	0.9372	1.34	0.033307
hsa-miR-449c-star_st	1.03	0.575062	1.06	0.150101	1.09	0.72082
hsa-miR-4500_st	1.03	0.892393	1.12	0.15383	1.07	0.98883
hsa-miR-4501_st	-1.07	0.24437	1.03	0.550269	1.08	0.457717
hsa-miR-4502_st	1.06	0.828436	-1.05	0.751965	-1.09	0.81813
hsa-miR-4503_st	1.24	0.00079	1.08	0.186014	1.23	0.082532
hsa-miR-4504_st	1.11	0.19537	1.03	0.661587	1	0.502349
hsa-miR-4505_st	-1.17	0.204754	-1	0.692064	-1.06	0.568246
hsa-miR-4506_st	1.02	0.926226	-1.05	0.535121	-1.08	0.363615
hsa-miR-4507_st	-1.32	0.221419	1.78	0.508308	1.34	0.817311
hsa-miR-4508_st	1.19	0.758862	1.66	0.116136	1.34	0.405802
hsa-miR-4509_st	-1.33	0.002332	-1.2	0.013047	-1	0.400759
hsa-miR-450a_st	1.1	0.549475	-1.02	0.421367	1.01	0.612333
hsa-miR-450b-3p_st	1.16	0.097858	1.06	0.836352	-1.09	0.402089
hsa-miR-450b-5p_st	1.05	0.881629	-1.08	0.099443	-1.02	0.316252
hsa-miR-451_st	-1.03	0.87006	-1.16	0.799443	1.06	0.155008
hsa-miR-4510_st	1.13	0.653354	-1.01	0.500379	-1.09	0.180678
hsa-miR-4511_st	-1.05	0.299265	-1.07	0.332356	-1.13	0.043823
hsa-miR-4512_st	-1.06	0.266539	-1.03	0.332109	-1.09	0.174342
hsa-miR-4513_st	-1.12	0.192004	-1.04	0.276648	-1.09	0.373025
hsa-miR-4514_st	1.09	0.010973	-1.07	0.199051	-1.04	0.44044
hsa-miR-4515_st	-1.18	0.094057	-1.02	0.705662	-1.01	0.659712
hsa-miR-4516_st	3.9	0.00644	1.58	0.238578	1.42	0.556857
hsa-miR-4517_st	-1.19	0.106094	-1.09	0.438669	-1.31	0.045796
hsa-miR-4518_st	-1.01	0.952481	1.01	0.414812	1.03	0.652898
hsa-miR-4519_st	1.07	0.74443	-1.08	0.442738	1.04	0.735275
hsa-miR-451b_st	1.09	0.281642	1.01	0.861042	-1.14	0.111944
hsa-miR-452_st	-1.09	0.507657	1.01	0.818206	-1.03	0.475309
hsa-miR-4520a-3p_st	1.11	0.220727	-1.05	0.257436	-1.2	0.094689
hsa-miR-4520a-5p_st	1.02	0.210711	-1.04	0.859121	-1.05	0.624774
hsa-miR-4520b-3p_st	1.04	0.95947	1	0.880299	1.06	0.691435
hsa-miR-4520b-5p_st	1.08	0.940389	-1.02	0.739017	1.14	0.266738
hsa-miR-4521_st	1.03	0.309761	-1.11	0.231728	1.11	0.017098
hsa-miR-4522_st	1.01	0.907119	-1.06	0.440419	-1.11	0.171165
hsa-miR-4523_st	1.07	0.580579	1.05	0.722706	1.1	0.54677
hsa-miR-4524_st	1.05	0.458508	-1.09	0.407589	-1.14	0.674052
hsa-miR-4524-star_st	1.15	0.34463	1.08	0.832837	-1.04	0.42687
hsa-miR-4525_st	1.04	0.804891	-1	0.153145	1.15	0.733675
hsa-miR-4526_st	-1.06	0.613337	1.05	0.407991	1.05	0.55759
hsa-miR-4527_st	-1.12	0.272236	1.03	0.402897	-1.11	0.07961
hsa-miR-4528_st	-1.04	0.752925	-1.07	0.344353	1.02	0.398982
hsa-miR-4529-3p_st	1.45	0.44426	-1.32	0.451551	-1.95	0.467924
hsa-miR-4529-5p_st	1.01	0.641748	1.12	0.544344	1.03	0.575796
hsa-miR-452-star_st	1.14	0.22872	1.1	0.297437	1.01	0.407087
hsa-miR-4530_st	1.51	0.0539	1.1	0.741562	1.25	0.264038
hsa-miR-4531_st	1	0.400243	1.04	0.376093	-1.06	0.193108
hsa-miR-4532_st	1.11	0.307746	1.1	0.921762	1.15	0.468225
hsa-miR-4533_st	1	0.448325	-1.05	0.236096	1.07	0.570324
hsa-miR-4534_st	1.02	0.749083	-1.05	0.767557	-1.07	0.134426
hsa-miR-4535_st	-1.01	0.87272	1.13	0.066724	1.07	0.426338
hsa-miR-4536_st	-1.04	0.376735	-1.11	0.101092	1.02	0.668836
hsa-miR-4537_st	1.02	0.626009	-1.02	0.494204	1.04	0.794588
hsa-miR-4538_st	1.02	0.812859	-1.13	0.387104	-1.08	0.066323
hsa-miR-4539_st	1.18	0.022083	1.1	0.233295	1.12	0.269608
hsa-miR-454_st	1.03	0.908555	1.1	0.863255	1.02	0.340237
hsa-miR-4540_st	1.26	0.075937	-1.01	0.963296	1.15	0.131529
hsa-miR-454-star_st	-1.08	0.133216	-1.09	0.18565	-1.12	0.376577
hsa-miR-455-3p_st	3.06	0.166579	1.09	0.611768	-1.03	0.611848
hsa-miR-455-5p_st	1.11	0.464216	1.02	0.942516	-1.09	0.322835
hsa-miR-4632_st	-1.11	0.271635	1.16	0.032112	1.13	0.130232
hsa-miR-4633-3p_st	1.09	0.874657	1.1	0.384012	1.2	0.236719
hsa-miR-4633-5p_st	-1	0.617084	-1.15	0.015295	-1.19	0.007663
hsa-miR-4634_st	1.03	0.977887	1.02	0.936833	1.02	0.840932
hsa-miR-4635_st	1.12	0.408961	1.01	0.98783	1.03	0.402105
hsa-miR-4636_st	1	0.288095	-1.06	0.359775	1.01	0.574377
hsa-miR-4637_st	-1.08	0.147901	-1.15	0.021621	-1.03	0.861014
hsa-miR-4638-3p_st	-1.19	0.274195	-1.12	0.043079	-1.1	0.346546
hsa-miR-4638-5p_st	1.05	0.591812	-1.05	0.214393	1.05	0.935235
hsa-miR-4639-3p_st	-1.14	0.211513	-1.12	0.177723	-1.1	0.693843
hsa-miR-4639-5p_st	-1.14	0.277026	1.06	0.455893	-1.05	0.319763
hsa-miR-4640-3p_st	-1.03	0.788915	-1.05	0.554682	-1.09	0.245756
hsa-miR-4640-5p_st	-1.04	0.418827	-1.03	0.786558	1.16	0.29873
hsa-miR-4641_st	-1.04	0.972608	-1.09	0.135369	-1.12	0.378149
hsa-miR-4642_st	-1.04	0.865953	-1.08	0.333428	-1.08	0.123071
hsa-miR-4643_st	-1.07	0.295228	-1.14	0.147587	-1.12	0.111285
hsa-miR-4644_st	-1.02	0.777908	-1.08	0.255178	-1.03	0.691317
hsa-miR-4645-3p_st	1.04	0.408595	-1.06	0.360467	1.02	0.749498
hsa-miR-4645-5p_st	-1.02	0.566291	-1.02	0.772237	-1.09	0.284905
hsa-miR-4646-3p_st	-1.12	0.244546	1.04	0.778986	1.04	0.892726
hsa-miR-4646-5p_st	1.08	0.899275	1.07	0.737088	-1.16	0.700879
hsa-miR-4647_st	1.13	0.282804	1.17	0.048121	-1.03	0.681922
hsa-miR-4648_st	1.01	0.809646	1.12	0.397825	-1.06	0.945194
hsa-miR-4649-3p_st	1	0.591564	1.05	0.497545	1.02	0.726578
hsa-miR-4649-5p_st	1.07	0.763235	1.01	0.391758	1	0.880125
hsa-miR-4650-3p_st	-1.02	0.471888	-1.11	0.378655	1.02	0.717825
hsa-miR-4650-5p_st	-1.06	0.263078	1.05	0.985456	-1.02	0.491721
hsa-miR-4651_st	-1.34	0.148432	-1.05	0.791089	1.37	0.838885
hsa-miR-4652-3p_st	-1.1	0.627353	-1.03	0.578797	-1.19	0.099171
hsa-miR-4652-5p_st	-1.14	0.555181	-1.07	0.511968	-1.01	0.838773
hsa-miR-4653-3p_st	-1.06	0.170047	-1.16	0.222305	-1.09	0.174868
hsa-miR-4653-5p_st	-1.08	0.586174	-1.05	0.325353	-1.06	0.409151
hsa-miR-4654_st	1.12	0.211811	1.07	0.978452	-1.11	0.064406
hsa-miR-4655-3p_st	-1.19	0.155425	-1.09	0.196877	1.17	0.508098
hsa-miR-4655-5p_st	1.11	0.339368	1.03	0.956247	-1.03	0.969335
hsa-miR-4656_st	-1.16	0.578019	-1.02	0.919829	-1.03	0.40679
hsa-miR-4657_st	-1.04	0.164351	-1.09	0.163885	-1.08	0.053088
hsa-miR-4658_st	-1.07	0.213204	-1.13	0.040621	-1.06	0.468652
hsa-miR-4659a-3p_st	1.01	0.760881	-1	0.522848	-1.03	0.528734
hsa-miR-4659a-5p_st	1.07	0.345932	1.02	0.539363	-1.02	0.744797
hsa-miR-4659b-3p_st	-1.09	0.153926	-1.06	0.147729	1	0.604868
hsa-miR-4659b-5p_st	1.25	0.507094	1.03	0.814998	1.05	0.265261
hsa-miR-466_st	1.37	0.04265	1.07	0.793579	1.14	0.679526
hsa-miR-4660_st	-1.01	0.452592	1.02	0.749497	1.02	0.867823
hsa-miR-4661-3p_st	-1.05	0.249053	1.1	0.36995	-1.04	0.49641
hsa-miR-4661-5p_st	-1.08	0.470833	1.02	0.570102	-1.16	0.73917
hsa-miR-4662a-3p_st	1.07	0.853401	1.01	0.841397	-1.05	0.679333
hsa-miR-4662a-5p_st	1.01	0.977044	-1.17	0.68508	1.02	0.949582
hsa-miR-4662b_st	-1.18	0.10097	1.01	0.795462	-1.25	0.191098
hsa-miR-4663_st	-1.14	0.131151	1.05	0.564058	-1.06	0.588935
hsa-miR-4664-3p_st	1.11	0.344868	1.04	0.567596	1.07	0.435148
hsa-miR-4664-5p_st	1.06	0.929205	1.14	0.299948	-1.08	0.720379
hsa-miR-4665-3p_st	-1.09	0.370513	-1.15	0.323951	-1.01	0.8334
hsa-miR-4665-5p_st	1.47	0.18436	1.02	0.991561	1	0.540019
hsa-miR-4666-3p_st	1	0.916474	-1.04	0.628096	1.08	0.095211
hsa-miR-4666-5p_st	-1.01	0.667877	1.01	0.631769	1.02	0.863469
hsa-miR-4667-3p_st	-1.04	0.982178	1.02	0.584473	-1.02	0.587161
hsa-miR-4667-5p_st	1.01	0.682751	1.17	0.061099	1.12	0.068659
hsa-miR-4668-3p_st	-1.1	0.751514	1.25	0.003656	-1.06	0.849466
hsa-miR-4668-5p_st	-1.43	0.2822	-1.38	0.262728	-2.76	0.079322
hsa-miR-4669_st	1.08	0.510635	1.07	0.502187	-1.05	0.737138
hsa-miR-4670-3p_st	-1.12	0.455349	1.04	0.28643	-1.05	0.868052
hsa-miR-4670-5p_st	1.03	0.390689	1.2	0.403504	1.04	0.688997
hsa-miR-4671-3p_st	-1	0.814667	1.02	0.810443	1.08	0.149093
hsa-miR-4671-5p_st	1.06	0.039066	1.01	0.712232	1.05	0.139605
hsa-miR-4672_st	1.11	0.027164	-1.02	0.380194	1.09	0.056447
hsa-miR-4673_st	-1.02	0.395956	1.01	0.478189	-1.12	0.426379
hsa-miR-4674_st	1.16	0.098572	1.02	0.576175	1.11	0.18293
hsa-miR-4675_st	1.08	0.504553	1.2	0.019403	1.07	0.628125
hsa-miR-4676-3p_st	-1.03	0.861644	1.08	0.580424	1.08	0.526284
hsa-miR-4676-5p_st	-1.06	0.877182	1.08	0.5626	-1.03	0.896394
hsa-miR-4677-3p_st	-1.25	0.100402	-1.14	0.293617	-1.17	0.529433
hsa-miR-4677-5p_st	1.01	0.920241	1.04	0.888712	1.04	0.538709
hsa-miR-4678_st	-1.06	0.449841	-1.11	0.151621	-1.1	0.319346
hsa-miR-4679_st	1.11	0.531933	-1.04	0.543545	-1.07	0.380979
hsa-miR-4680-3p_st	1.1	0.18981	-1.03	0.893035	1.04	0.155594
hsa-miR-4680-5p_st	-1.05	0.745525	1.02	0.387366	-1.03	0.89832
hsa-miR-4681_st	-1.03	0.968233	-1.16	0.139804	1.07	0.838109
hsa-miR-4682_st	-1.18	0.095467	-1.07	0.151519	1.08	0.964661
hsa-miR-4683_st	1.18	0.073982	1.17	0.061248	1.25	0.033952
hsa-miR-4684-3p_st	1.18	0.096956	1.09	0.194625	-1	0.989434
hsa-miR-4684-5p_st	-1.06	0.266411	1.04	0.500814	1.02	0.525644
hsa-miR-4685-3p_st	1.11	0.67183	1.19	0.069379	1.13	0.335632
hsa-miR-4685-5p_st	1.26	0.003976	1.05	0.142793	1.2	0.017583
hsa-miR-4686_st	1.04	0.809479	-1.06	0.332183	1.07	0.95811
hsa-miR-4687-3p_st	1.01	0.228077	1.21	0.402364	1.23	0.281598
hsa-miR-4687-5p_st	-1.04	0.62762	1.06	0.353941	-1.14	0.309158
hsa-miR-4688_st	-1.09	0.339936	-1.14	0.071985	-1.04	0.57603
hsa-miR-4689_st	1.13	0.290521	1.14	0.206426	1.05	0.902649
hsa-miR-4690-3p_st	1.11	0.230692	-1.13	0.104853	-1.16	0.03309
hsa-miR-4690-5p_st	-1.12	0.612518	-1.07	0.407852	-1.16	0.15499
hsa-miR-4691-3p_st	1.02	0.388291	-1.06	0.172208	-1.02	0.550835
hsa-miR-4691-5p_st	-1.1	0.352458	-1.1	0.328962	-1.25	0.169106
hsa-miR-4692_st	1.07	0.162448	1.17	0.127368	-1.08	0.984999
hsa-miR-4693-3p_st	-1.07	0.69974	-1.02	0.939199	-1.14	0.224192
hsa-miR-4693-5p_st	-1.03	0.272965	-1.12	0.057053	-1.02	0.455723
hsa-miR-4694-3p_st	1.08	0.252577	1.04	0.402976	1.01	0.793277
hsa-miR-4694-5p_st	1.16	0.007892	1.02	0.557531	-1.03	0.575743
hsa-miR-4695-3p_st	1.14	0.673349	1.09	0.976122	1.01	0.627189
hsa-miR-4695-5p_st	1.15	0.253437	1.75	0.000314	1.76	0.004501
hsa-miR-4696_st	-1.06	0.564772	-1.08	0.431732	1.01	0.988417
hsa-miR-4697-3p_st	1.14	0.197562	1.13	0.146755	1.01	0.289023
hsa-miR-4697-5p_st	-1.04	0.810661	1.04	0.270053	-1.01	0.820102
hsa-miR-4698_st	1.07	0.33391	-1.02	0.531772	1.03	0.941537
hsa-miR-4699-3p_st	1	0.884832	1.01	0.70596	-1.21	0.077569
hsa-miR-4699-5p_st	-1.1	0.333803	-1.15	0.555158	-1.04	0.715467
hsa-miR-4700-3p_st	1.04	0.65817	-1.11	0.383384	-1.01	0.839184
hsa-miR-4700-5p_st	1.08	0.511587	1.11	0.899878	1.11	0.863037
hsa-miR-4701-3p_st	-1.07	0.585726	1.16	0.637435	1.01	0.490402
hsa-miR-4701-5p_st	-1.2	0.470266	-1.16	0.901348	1.04	0.637535
hsa-miR-4703-3p_st	1.21	0.31601	1.29	0.049599	1.2	0.139728
hsa-miR-4703-5p_st	-1.01	0.758742	-1.02	0.452696	1.02	0.757308
hsa-miR-4704-3p_st	-1.09	0.167878	-1.03	0.471216	-1.09	0.645119
hsa-miR-4704-5p_st	1.02	0.657572	1.09	0.313687	1.06	0.558683
hsa-miR-4705_st	-1.04	0.213249	1.14	0.103904	-1.03	0.759117
hsa-miR-4706_st	1.1	0.357218	1.16	0.315636	-1.34	0.427212
hsa-miR-4707-3p_st	-1.3	0.029345	-1.17	0.104015	-1.18	0.274708
hsa-miR-4707-5p_st	-1.13	0.586104	-1.22	0.948008	1.16	0.890902
hsa-miR-4708-3p_st	-1.06	0.585829	1.07	0.603241	1.08	0.588936
hsa-miR-4708-5p_st	-1.09	0.595574	-1.1	0.174292	-1.04	0.401983
hsa-miR-4709-3p_st	-1.28	0.039431	1.07	0.929026	-1	0.376703
hsa-miR-4709-5p_st	1.09	0.110979	1.02	0.874332	1.02	0.753642
hsa-miR-4710_st	-1.2	0.052956	1.15	0.080816	-1.09	0.67947
hsa-miR-4711-3p_st	-1.09	0.236514	-1.04	0.670028	-1	0.814255
hsa-miR-4711-5p_st	-1.17	0.045911	-1.14	0.102201	-1.1	0.145218
hsa-miR-4712-3p_st	1.13	0.574468	-1.26	0.003926	1.07	0.342435
hsa-miR-4712-5p_st	-1	0.88762	1.15	0.132058	-1.02	0.765976
hsa-miR-4713-3p_st	1.11	0.168646	-1.03	0.972916	-1.06	0.535552
hsa-miR-4713-5p_st	-1.09	0.174391	1.08	0.099437	-1.02	0.838505
hsa-miR-4714-3p_st	-1.01	0.911575	-1.03	0.525084	-1.06	0.536483
hsa-miR-4714-5p_st	1.02	0.162954	1.06	0.20921	1.04	0.576586
hsa-miR-4715-3p_st	-1.04	0.988009	-1.01	0.762915	-1.05	0.362926
hsa-miR-4715-5p_st	1.06	0.599032	-1.22	0.01692	1.06	0.784053
hsa-miR-4716-3p_st	1.01	0.081426	1.02	0.407903	1	0.932339
hsa-miR-4716-5p_st	-1.06	0.381015	1.12	0.018792	-1.04	0.768959
hsa-miR-4717-3p_st	-1.17	0.186339	1.06	0.615912	-1.16	0.559827
hsa-miR-4717-5p_st	1.03	0.246375	1	0.940085	1.04	0.65584
hsa-miR-4718_st	-1.13	0.127715	-1.01	0.335057	-1.04	0.274156
hsa-miR-4719_st	-1.15	0.312164	-1	0.965451	-1.04	0.42366
hsa-miR-4720-3p_st	-1.19	0.046719	-1.02	0.669061	1.1	0.872577
hsa-miR-4720-5p_st	1.36	0.883042	1.14	0.588806	-1.06	0.453651
hsa-miR-4721_st	1.04	0.998926	1.09	0.555851	1.11	0.735477
hsa-miR-4722-3p_st	1.06	0.752454	-1.03	0.301499	-1.17	0.215843
hsa-miR-4722-5p_st	1.06	0.962804	1.05	0.916797	1.14	0.980662
hsa-miR-4723-3p_st	-1.11	0.608676	1.05	0.532594	1.03	0.490085
hsa-miR-4723-5p_st	1.12	0.302181	1.02	0.827255	1.06	0.710192
hsa-miR-4724-3p_st	1.01	0.565804	1.09	0.365948	1.05	0.892504
hsa-miR-4724-5p_st	-1.21	0.158476	-1.08	0.401563	-1.2	0.345867
hsa-miR-4725-3p_st	-1.03	0.896397	-1.14	0.287975	-1.26	0.267651
hsa-miR-4725-5p_st	1.16	0.848521	1.01	0.357582	-1.02	0.5559
hsa-miR-4726-3p_st	-1.04	0.66635	1.03	0.789473	1.08	0.61978
hsa-miR-4726-5p_st	1.22	0.081825	-1.04	0.425454	-1.06	0.734573
hsa-miR-4727-3p_st	-1.07	0.452735	-1.35	0.284465	-1.17	0.049915
hsa-miR-4727-5p_st	1.02	0.676759	-1.04	0.285877	1.09	0.448024
hsa-miR-4728-3p_st	-1.27	0.020077	-1.14	0.074516	1.15	0.173675
hsa-miR-4728-5p_st	1.12	0.686712	1.04	0.714393	1.08	0.861754
hsa-miR-4729_st	1.02	0.787101	1.08	0.137173	-1	0.77746
hsa-miR-4730_st	-1.24	0.007314	-1.03	0.644041	-1.01	0.956388
hsa-miR-4731-3p_st	1.22	0.261774	-1.02	0.739295	1.11	0.722598
hsa-miR-4731-5p_st	1.04	0.580421	1.14	0.009493	1.19	0.010518
hsa-miR-4732-3p_st	-1	0.50808	1.01	0.481802	1.06	0.464988
hsa-miR-4732-5p_st	1.17	0.049618	1.15	0.07012	1.22	0.02597
hsa-miR-4733-3p_st	-1.06	0.54763	-1.02	0.388556	1.03	0.649239
hsa-miR-4733-5p_st	-1.16	0.061556	-1.08	0.127077	-1.11	0.145211
hsa-miR-4734_st	1.15	0.156344	-1.02	0.914447	1.03	0.142975
hsa-miR-4735-3p_st	-1.09	0.233896	-1.02	0.282097	-1.07	0.191339
hsa-miR-4735-5p_st	-1.05	0.977033	1.04	0.499262	1.01	0.595928
hsa-miR-4736_st	-1.08	0.371804	1.06	0.61792	1.03	0.482409
hsa-miR-4737_st	-1.05	0.234093	1.04	0.904268	1.06	0.917083
hsa-miR-4738-3p_st	-1.09	0.497614	1.08	0.076069	1.03	0.967285
hsa-miR-4738-5p_st	1	0.946679	1.07	0.191087	1.21	0.183117
hsa-miR-4739_st	1.17	0.67777	1.02	0.688154	1.03	0.814257
hsa-miR-4740-3p_st	-1	0.835507	-1.07	0.652315	-1.03	0.919268
hsa-miR-4740-5p_st	1.07	0.942033	-1.02	0.397909	1.02	0.652784
hsa-miR-4741_st	1.19	0.270521	1.09	0.908142	-1.06	0.41875
hsa-miR-4742-3p_st	-1.07	0.389049	-1.16	0.27798	1.14	0.096126
hsa-miR-4742-5p_st	1.19	0.033018	1.1	0.15889	1.11	0.214357
hsa-miR-4743_st	1.03	0.884311	-1.04	0.873029	-1.19	0.161907
hsa-miR-4744_st	1.02	0.849479	-1.02	0.938338	1.02	0.658917
hsa-miR-4745-3p_st	-1.02	0.887598	-1.03	0.938911	1.03	0.801421
hsa-miR-4745-5p_st	1.36	0.241425	1.07	0.954597	1.03	0.920095
hsa-miR-4746-3p_st	1.07	0.192619	-1.04	0.828878	-1.09	0.9922
hsa-miR-4746-5p_st	-1	0.917475	1.06	0.655007	-1.15	0.717187
hsa-miR-4747-3p_st	-1.13	0.359642	-1.05	0.611606	-1.19	0.122234
hsa-miR-4747-5p_st	-1.08	0.912417	1.07	0.443489	-1.11	0.377188
hsa-miR-4748_st	-1.01	0.751517	-1.03	0.240707	-1.13	0.231664
hsa-miR-4749-3p_st	-1.11	0.692114	-1.09	0.682795	1.19	0.528311
hsa-miR-4749-5p_st	1.18	0.023985	1.11	0.062847	1.25	0.065413
hsa-miR-4750_st	1.21	0.062307	1.03	0.265695	-1.14	0.219191
hsa-miR-4751_st	1.14	0.818646	-1.01	0.159244	1.27	0.418556
hsa-miR-4752_st	-1.13	0.170926	1.14	0.37431	1.05	0.974822
hsa-miR-4753-3p_st	-1.06	0.516274	-1.01	0.536368	-1.05	0.445999
hsa-miR-4753-5p_st	-1.03	0.538798	-1.06	0.43566	-1.04	0.90445
hsa-miR-4754_st	1.18	0.010679	-1.1	0.609782	-1.03	0.715095
hsa-miR-4755-3p_st	-1.01	0.887861	-1.16	0.755641	1.02	0.901249
hsa-miR-4755-5p_st	-1.04	0.34493	1.01	0.852216	1.04	0.757095
hsa-miR-4756-3p_st	-1.03	0.16991	-1.12	0.093586	-1.15	0.192592
hsa-miR-4756-5p_st	1.1	0.174691	1.02	0.98046	1.03	0.529488
hsa-miR-4757-3p_st	1.15	0.178838	1.12	0.263462	1.12	0.146046
hsa-miR-4757-5p_st	1.01	0.711673	1.15	0.001867	-1.05	0.838618
hsa-miR-4758-3p_st	-1.12	0.277185	1.01	0.916449	-1.26	0.183356
hsa-miR-4758-5p_st	1.32	0.010119	1.21	0.126767	1.09	0.189178
hsa-miR-4759_st	1.12	0.277711	1.02	0.907721	1.03	0.225128
hsa-miR-4760-3p_st	-1.12	0.145628	-1.07	0.186773	1.04	0.927583
hsa-miR-4760-5p_st	-1.04	0.745241	1.03	0.375457	1.02	0.164643
hsa-miR-4761-3p_st	1.02	0.82877	1.01	0.612368	-1.04	0.572699
hsa-miR-4761-5p_st	1.03	0.562762	1.09	0.32154	1.04	0.691209
hsa-miR-4762-3p_st	-1.02	0.46277	-1.07	0.147605	-1.01	0.650403
hsa-miR-4762-5p_st	-1.07	0.547282	1.07	0.513542	1.05	0.283363
hsa-miR-4763-3p_st	-1.37	0.628624	1.05	0.51534	-1.16	0.82046
hsa-miR-4763-5p_st	-1.15	0.288044	-1.14	0.403867	-1	0.928925
hsa-miR-4764-3p_st	1.14	0.616141	1.09	0.996855	-1.12	0.341452
hsa-miR-4764-5p_st	1.02	0.934123	1.1	0.095159	1.06	0.539694
hsa-miR-4765_st	-1.06	0.240701	1.03	0.256798	1.02	0.417306
hsa-miR-4766-3p_st	-1.01	0.82489	-1.04	0.506627	-1.06	0.573799
hsa-miR-4766-5p_st	-1.06	0.325447	-1.13	0.13199	-1.02	0.741443
hsa-miR-4767_st	-1.13	0.197288	1.04	0.319476	1.03	0.695344
hsa-miR-4768-3p_st	1.05	0.579781	1.09	0.197613	1.02	0.272531
hsa-miR-4768-5p_st	1.01	0.777766	-1.06	0.321611	-1.14	0.180503
hsa-miR-4769-3p_st	-1.24	0.291428	1.2	0.131994	-1.21	0.270579
hsa-miR-4769-5p_st	1.15	0.306353	1.05	0.69351	-1.07	0.470459
hsa-miR-4770_st	1.27	0.047856	1	0.724291	-1.03	0.687822
hsa-miR-4771_st	1	0.650901	1.05	0.940483	1.01	0.672493
hsa-miR-4772-3p_st	1.08	0.36044	-1.01	0.504851	1.18	0.065938
hsa-miR-4772-5p_st	-1.09	0.864986	-1.1	0.345305	-1.12	0.228194
hsa-miR-4773_st	1.05	0.038652	1.16	0.010177	1.08	0.171585
hsa-miR-4774-3p_st	-1.08	0.937593	-1.13	0.515501	1.03	0.818338
hsa-miR-4774-5p_st	1.08	0.77056	1.08	0.389509	-1.09	0.308523
hsa-miR-4775_st	-1.12	0.16226	1.01	0.916914	-1.11	0.035562
hsa-miR-4776-3p_st	1.04	0.222178	1.02	0.50803	-1.05	0.972337
hsa-miR-4776-5p_st	-1.05	0.851762	1.04	0.536859	-1.14	0.152301
hsa-miR-4777-3p_st	-1.02	0.933903	-1.07	0.26483	1.02	0.703314
hsa-miR-4777-5p_st	-1.11	0.559498	-1.02	0.861257	-1.05	0.885799
hsa-miR-4778-3p_st	1.05	0.960545	1.1	0.216192	1.14	0.292839
hsa-miR-4778-5p_st	-1.03	0.564268	1.03	0.779322	-1.06	0.715778
hsa-miR-4779_st	1	0.482454	1.16	0.134694	1.09	0.661039
hsa-miR-4780_st	-1.14	0.179269	-1.16	0.008083	-1.14	0.033869
hsa-miR-4781-3p_st	-1.01	0.957265	-1.06	0.400219	1.09	0.437359
hsa-miR-4781-5p_st	-1.03	0.638569	-1.11	0.425709	-1.08	0.29041
hsa-miR-4782-3p_st	-1	0.878811	1.1	0.565717	1.02	0.797917
hsa-miR-4782-5p_st	-1.06	0.400379	1.05	0.981384	-1.14	0.197237
hsa-miR-4783-3p_st	1.01	0.486467	-1.09	0.075556	1.11	0.094386
hsa-miR-4783-5p_st	-1	0.891618	-1.04	0.690672	1.04	0.596383
hsa-miR-4784_st	-1.1	0.474157	1.12	0.052526	-1.05	0.608192
hsa-miR-4785_st	-1.09	0.694308	-1.03	0.68211	-1.06	0.878254
hsa-miR-4786-3p_st	1.08	0.774795	-1.08	0.65584	1.01	0.933996
hsa-miR-4786-5p_st	1.03	0.729102	-1.06	0.62214	-1.02	0.687942
hsa-miR-4787-3p_st	-1.13	0.207737	-1.02	0.985778	1.03	0.553492
hsa-miR-4787-5p_st	-1.6	0.941698	-1.36	0.933786	-2.67	0.612447
hsa-miR-4788_st	1.22	0.010132	1.02	0.735438	-1.05	0.292816
hsa-miR-4789-3p_st	-1.01	0.920495	-1.13	0.08155	-1.11	0.172999
hsa-miR-4789-5p_st	1.07	0.706021	-1.07	0.589437	-1.06	0.453555
hsa-miR-4790-3p_st	1.01	0.700496	1.08	0.831869	-1.06	0.258581
hsa-miR-4790-5p_st	-1.01	0.876274	1.09	0.439818	1.05	0.5878
hsa-miR-4791_st	-1.03	0.773128	-1.07	0.66242	-1.08	0.804961
hsa-miR-4792_st	-1.03	0.781106	1.15	0.057991	-1.11	0.389493
hsa-miR-4793-3p_st	1.04	0.594743	-1	0.782823	1.05	0.090919
hsa-miR-4793-5p_st	-1.06	0.899081	-1.01	0.994994	-1.04	0.214168
hsa-miR-4794_st	-1.02	0.557844	1.06	0.527558	1.07	0.304785
hsa-miR-4795-3p_st	1.01	0.776655	1.09	0.263918	1.24	0.013721
hsa-miR-4795-5p_st	1.01	0.816722	1.09	0.44561	-1.08	0.614397
hsa-miR-4796-3p_st	-1.01	0.970374	-1	0.828911	-1.01	0.90896
hsa-miR-4796-5p_st	-1	0.654848	1.11	0.924161	-1.02	0.703001
hsa-miR-4797-3p_st	-1.02	0.400074	1.02	0.787134	-1.03	0.841752
hsa-miR-4797-5p_st	-1.02	0.755659	-1.01	0.949961	-1.04	0.818305
hsa-miR-4798-3p_st	-1.01	0.724402	-1.06	0.528083	-1.02	0.958911
hsa-miR-4798-5p_st	-1.03	0.709363	1.08	0.149276	-1.1	0.433198
hsa-miR-4799-3p_st	1.06	0.17249	1.05	0.533439	-1.05	0.554849
hsa-miR-4799-5p_st	-1.1	0.478619	-1.03	0.82404	1.03	0.572591
hsa-miR-4800-3p_st	-1	0.705162	1.09	0.638354	-1.18	0.060982
hsa-miR-4800-5p_st	1.05	0.742134	1.05	0.619218	1.09	0.55793
hsa-miR-4801_st	1.15	0.508821	1.23	0.055115	-1.01	0.983446
hsa-miR-4802-3p_st	1	0.846435	-1.04	0.458679	-1.02	0.88028
hsa-miR-4802-5p_st	-1.09	0.054212	-1.03	0.577459	1.02	0.284805
hsa-miR-4803_st	1.17	0.20283	1.03	0.688685	1.22	0.018018
hsa-miR-4804-3p_st	-1.04	0.80001	-1.02	0.62049	-1.15	0.350145
hsa-miR-4804-5p_st	-1.03	0.778626	1.06	0.929692	-1.05	0.419613
hsa-miR-483-3p_st	1.01	0.99472	1.03	0.827173	1.13	0.111948
hsa-miR-483-5p_st	1.32	0.170062	-1.07	0.054847	1.06	0.652084
hsa-miR-484_st	-1.08	0.327558	-1	0.526251	1.01	0.586328
hsa-miR-485-3p_st	-1.1	0.102566	1.03	0.78057	-1.02	0.636231
hsa-miR-485-5p_st	-1.03	0.587564	-1.02	0.338301	-1.11	0.164949
hsa-miR-486-3p_st	1.12	0.485838	1.12	0.0516	1.08	0.071278
hsa-miR-486-5p_st	-1.03	0.357154	1.39	0.153758	9.43	0.020017
hsa-miR-487a_st	1.03	0.392152	1.06	0.16627	1.15	0.092295
hsa-miR-487b_st	1.06	0.2926	-1.13	0.13144	-1.04	0.675497
hsa-miR-488_st	-1.06	0.164538	1.04	0.409142	-1.03	0.858225
hsa-miR-488-star_st	-1.03	0.648121	1.01	0.988616	1.02	0.866517
hsa-miR-489_st	-1.11	0.84673	-1.1	0.524718	-1.13	0.058573
hsa-miR-490-3p_st	1.06	0.890154	1.03	0.895087	1.11	0.344579
hsa-miR-490-5p_st	-1.02	0.787484	1.04	0.197859	-1.05	0.641234
hsa-miR-491-3p_st	1.03	0.280444	-1.02	0.831175	-1.05	0.635673
hsa-miR-491-5p_st	-1.08	0.299036	1.01	0.92677	-1.2	0.078573
hsa-miR-492_st	1.12	0.755062	-1.17	0.090545	-1.1	0.300055
hsa-miR-493_st	1.02	0.961803	-1.05	0.481577	-1.06	0.81421
hsa-miR-493-star_st	-1.13	0.11392	1.03	0.417304	1.21	0.37675
hsa-miR-494_st	1.02	0.861449	-1.06	0.900427	1.05	0.947692
hsa-miR-495_st	1.11	0.71022	1.06	0.664695	1.04	0.819672
hsa-miR-496_st	-1.22	0.807686	-1.04	0.830192	-1.13	0.426856
hsa-miR-497_st	-1.05	0.874325	-1.05	0.821742	-1.03	0.82296
hsa-miR-497-star_st	-1	0.990256	-1.06	0.348344	1.07	0.445351
hsa-miR-498_st	1.07	0.739241	1.25	0.423411	1.17	0.948051
hsa-miR-499-3p_st	-1.12	0.776885	1.06	0.634259	-1.17	0.075684
hsa-miR-499-5p_st	1.05	0.993248	1.06	0.319074	1.09	0.080611
hsa-miR-499a-3p_st	-1.06	0.341477	-1.06	0.608143	-1.06	0.464046
hsa-miR-499a-5p_st	1.08	0.253359	1.09	0.218946	-1.05	0.463881
hsa-miR-500a_st	1.06	0.382637	1.14	0.123878	1.14	0.307472
hsa-miR-500a-star_st	-1.16	0.105138	-1.2	0.105586	-1.22	0.3797
hsa-miR-500b_st	1.08	0.923426	1.14	0.275831	1.08	0.297867
hsa-miR-501-3p_st	1.1	0.40826	1.08	0.504021	-1.02	0.276553
hsa-miR-501-5p_st	-1.06	0.44295	-1.01	0.169947	1	0.674083
hsa-miR-502-3p_st	1.06	0.333035	1.11	0.085642	1.11	0.046157
hsa-miR-502-5p_st	1.03	0.738624	1.12	0.196207	-1.15	0.784658
hsa-miR-503_st	1.03	0.674548	-1.13	0.545934	1.01	0.801902
hsa-miR-504_st	-1.07	0.662018	-1.02	0.953953	-1.14	0.137724
hsa-miR-5047_st	-1.06	0.973191	-1.02	0.844635	-1.05	0.762735
hsa-miR-505_st	1.06	0.446955	-1.01	0.669354	1.1	0.156816
hsa-miR-505-star_st	-1.06	0.378949	1.06	0.397714	1.1	0.044174
hsa-miR-506_st	1.06	0.864772	1.08	0.342131	-1.02	0.539573
hsa-miR-507_st	-1.04	0.478161	-1.04	0.582512	-1.03	0.989569
hsa-miR-508-3p_st	-1.04	0.696586	-1.05	0.495237	-1.05	0.612123
hsa-miR-508-5p_st	-1.04	0.615136	-1.12	0.259071	-1.15	0.077081
hsa-miR-509-3-5p_st	1.15	0.06892	-1.03	0.348727	1.13	0.089412
hsa-miR-509-3p_st	1	0.72117	-1.04	0.290671	1.02	0.757452
hsa-miR-5095_st	-1.1	0.329608	-1.07	0.266112	1.14	0.477805
hsa-miR-509-5p_st	-1.06	0.863508	1.11	0.073611	-1.06	0.780397
hsa-miR-5096_st	1.05	0.704475	1.03	0.791916	1.06	0.768728
hsa-miR-510_st	1.26	0.097734	1.03	0.992658	-1.12	0.115454
hsa-miR-511_st	1.09	0.992379	1.06	0.692505	1.05	0.773184
hsa-miR-512-3p_st	1.1	0.016042	1.27	0.016447	1.23	0.018824
hsa-miR-512-5p_st	-1.2	0.597985	-1.19	0.129731	-1.18	0.192427
hsa-miR-513a-3p_st	-1.17	0.076796	-1.16	0.098651	-1.04	0.239104
hsa-miR-513a-5p_st	-1.01	0.445411	1.08	0.359048	-1.01	0.632257
hsa-miR-513b_st	1.01	0.443612	-1.03	0.649538	-1	0.891076
hsa-miR-513c_st	-1	0.596352	1.02	0.573938	1.03	0.799771
hsa-miR-514_st	1.05	0.756028	1.02	0.364546	1.28	0.009041
hsa-miR-514b-3p_st	1.07	0.280367	-1.07	0.539676	-1.09	0.11719
hsa-miR-514b-5p_st	1.07	0.076681	-1.01	0.818823	1.05	0.530734
hsa-miR-515-3p_st	-1.09	0.151737	-1.02	0.830332	-1.04	0.981741
hsa-miR-515-5p_st	1	0.945536	1.03	0.297891	-1.01	0.869333
hsa-miR-516a-3p_st	1.11	0.168442	1.07	0.278539	1.05	0.456679
hsa-miR-516a-5p_st	-1.2	0.156207	-1.26	0.05409	-1.12	0.485493
hsa-miR-516b_st	1.02	0.867245	-1.04	0.919438	1	0.743674
hsa-miR-516b-star_st	-1	0.963484	-1.07	0.566887	-1.12	0.213376
hsa-miR-517a_st	-1.05	0.83791	1.01	0.92021	-1	0.727932
hsa-miR-517b_st	1.11	0.075239	1	0.866648	-1.01	0.930129
hsa-miR-517c_st	1.06	0.475469	1.08	0.48163	1.01	0.82188
hsa-miR-517-star_st	-1.03	0.651589	1.09	0.154193	1.1	0.116587
hsa-miR-518a-3p_st	-1.01	0.387166	-1.01	0.864968	1.01	0.982355
hsa-miR-518a-5p_st	1.04	0.625935	-1.02	0.680529	-1.06	0.126954
hsa-miR-518b_st	-1.05	0.668873	1.03	0.550609	1.01	0.826042
hsa-miR-518c_st	1.07	0.114615	1.06	0.424948	1.03	0.371315
hsa-miR-518c-star_st	1.02	0.804466	-1.07	0.348632	1.04	0.732843
hsa-miR-518d-3p_st	-1.03	0.878958	-1.04	0.790074	1.2	0.07513
hsa-miR-518d-5p_st	-1.04	0.51006	-1.02	0.859364	1.06	0.716877
hsa-miR-518e_st	1.06	0.250109	-1	0.949938	-1.08	0.9026
hsa-miR-518e-star_st	1.08	0.622569	1.07	0.692388	1.07	0.634236
hsa-miR-518f_st	-1.13	0.266552	-1.08	0.91529	-1.04	0.989669
hsa-miR-518f-star_st	-1.14	0.171499	1.01	0.789473	-1.11	0.964198
hsa-miR-519a_st	1.06	0.777766	-1.01	0.8037	1.03	0.952232
hsa-miR-519a-star_st	1.04	0.878934	1.1	0.473378	1.01	0.869308
hsa-miR-519b-3p_st	-1.1	0.403087	-1.15	0.523779	-1.04	0.919787
hsa-miR-519b-5p_st	1.08	0.224717	-1	0.927032	1.06	0.288285
hsa-miR-519c-3p_st	-1.07	0.726914	-1.1	0.456486	-1.1	0.457495
hsa-miR-519c-5p_st	1.04	0.989846	-1.03	0.494037	-1	0.596138
hsa-miR-519d_st	1.06	0.985492	-1.06	0.48549	1.1	0.828238
hsa-miR-519e_st	1.12	0.305388	1.01	0.988471	1.01	0.934068
hsa-miR-519e-star_st	1.09	0.93974	1.04	0.783218	1.18	0.109191
hsa-miR-520a-3p_st	1.03	0.6786	1.06	0.971605	1.04	0.426998
hsa-miR-520a-5p_st	1.1	0.126767	1.01	0.929939	1.05	0.913038
hsa-miR-520b_st	1.02	0.959708	-1.11	0.253821	-1.11	0.311546
hsa-miR-520c-3p_st	-1.09	0.226294	-1.05	0.593006	1.04	0.074415
hsa-miR-520c-5p_st	1.03	0.724864	1.1	0.52699	-1.03	0.726197
hsa-miR-520d-3p_st	1.16	0.052289	-1	0.077258	1.03	0.263871
hsa-miR-520d-5p_st	1.04	0.917479	-1.15	0.079022	-1.08	0.218616
hsa-miR-520e_st	-1.1	0.248042	1.06	0.265558	-1.07	0.399076
hsa-miR-520f_st	-1.08	0.236539	1.04	0.82534	-1.14	0.071828
hsa-miR-520g_st	1.03	0.96886	1.18	0.013963	1.03	0.737796
hsa-miR-520h_st	1.04	0.70051	-1.09	0.0826	1.24	0.49901
hsa-miR-521_st	1	0.838145	1.07	0.463729	1.12	0.269365
hsa-miR-522_st	-1.03	0.658906	1.11	0.179137	-1.06	0.386179
hsa-miR-522-star_st	1.05	0.777483	-1.09	0.700331	-1.1	0.993826
hsa-miR-523_st	-1.02	0.726114	1.02	0.845677	1.04	0.88838
hsa-miR-523-star_st	-1.08	0.450729	1.07	0.388758	-1.05	0.283627
hsa-miR-524-3p_st	1.25	0.048958	-1.02	0.584621	1.03	0.982056
hsa-miR-524-5p_st	-1.09	0.866743	-1.12	0.404095	1.08	0.846603
hsa-miR-525-3p_st	-1.04	0.804274	-1.08	0.12629	-1.02	0.447756
hsa-miR-525-5p_st	-1.14	0.787372	1.04	0.523478	1.01	0.82467
hsa-miR-526a_st	1.14	0.717871	1.06	0.983202	1.05	0.974381
hsa-miR-526b_st	1.2	0.097771	1.04	0.589968	1.03	0.887699
hsa-miR-526b-star_st	-1.02	0.571549	1.04	0.932028	-1.13	0.222127
hsa-miR-527_st	-1.05	0.927419	-1.04	0.906029	1.1	0.956177
hsa-miR-532-3p_st	1.07	0.986402	1.08	0.525968	1.1	0.378088
hsa-miR-532-5p_st	-1.08	0.411122	1.04	0.517518	1.08	0.078969
hsa-miR-539_st	-1.11	0.101461	-1.1	0.085462	-1.06	0.403738
hsa-miR-541_st	1.15	0.064453	1.03	0.072599	-1.05	0.510285
hsa-miR-541-star_st	1.06	0.872248	1.11	0.74586	1.12	0.354745
hsa-miR-542-3p_st	1.04	0.68901	1.02	0.801413	1.03	0.810965
hsa-miR-542-5p_st	-1.03	0.262431	1.01	0.742666	1.03	0.815161
hsa-miR-543_st	-1.07	0.300014	-1.05	0.300549	-1.08	0.147301
hsa-miR-544_st	1.01	0.769362	-1.04	0.37414	-1.07	0.685203
hsa-miR-544b_st	1.09	0.851469	-1.1	0.529247	1.09	0.156057
hsa-miR-545_st	1.17	0.000454	1.17	0.00739	1.19	0.000298
hsa-miR-545-star_st	1.03	0.944084	-1.09	0.370309	1.11	0.145625
hsa-miR-548a-3p_st	1.56	0.990368	1.27	0.671174	-1.06	0.4029
hsa-miR-548a-5p_st	-1.02	0.937047	1.09	0.963978	-1.05	0.198345
hsa-miR-548aa_st	-1.05	0.515656	-1.06	0.879968	1.07	0.681049
hsa-miR-548ab_st	-1.09	0.740955	-1.04	0.433853	-1	0.46279
hsa-miR-548ac_st	1.6	0.705048	1.01	0.388777	1.06	0.513235
hsa-miR-548ad_st	-1.12	0.296376	1.06	0.942636	-1.04	0.356769
hsa-miR-548ae_st	1.88	0.227133	1.14	0.906773	1.17	0.879528
hsa-miR-548ag_st	1.04	0.621368	-1.06	0.646416	1.03	0.598287
hsa-miR-548ah_st	-1.08	0.353447	-1.01	0.382518	-1.17	0.29812
hsa-miR-548ai_st	-1.09	0.128518	-1.12	0.065574	1.02	0.759838
hsa-miR-548aj_st	1.14	0.312901	-1.04	0.545936	-1.1	0.203348
hsa-miR-548ak_st	-1.12	0.297112	1.16	0.162098	1	0.827196
hsa-miR-548al_st	1.07	0.785025	1.12	0.213176	-1.02	0.726948
hsa-miR-548am_st	-1.08	0.744623	1.07	0.155848	-1.04	0.867743
hsa-miR-548an_st	-1.1	0.06024	-1.09	0.607465	1.02	0.553848
hsa-miR-548b-3p_st	1.06	0.046926	1.08	0.204147	-1.07	0.928467
hsa-miR-548b-5p_st	-1.11	0.501927	-1.04	0.308257	-1.12	0.232688
hsa-miR-548c-3p_st	1.08	0.152415	1.07	0.133445	1.04	0.935454
hsa-miR-548c-5p_st	-1.11	0.464175	-1	0.759993	-1.02	0.6662
hsa-miR-548d-3p_st	-1.05	0.425215	-1.05	0.18418	1.02	0.922848
hsa-miR-548d-5p_st	1.01	0.587583	1.02	0.65442	-1	0.681057
hsa-miR-548e_st	1.01	0.82671	-1.1	0.252905	-1.11	0.344057
hsa-miR-548f_st	1.12	0.254964	-1.08	0.656063	-1.14	0.129375
hsa-miR-548g_st	-1.01	0.669157	1.02	0.890669	1.06	0.608463
hsa-miR-548h_st	1.05	0.529141	1	0.822923	-1.14	0.000649
hsa-miR-548i_st	1.04	0.779045	-1.02	0.785829	-1.13	0.850621
hsa-miR-548j_st	1.03	0.818377	-1.12	0.125415	-1.07	0.403874
hsa-miR-548k_st	1.05	0.478534	1.03	0.482658	-1.01	0.820642
hsa-miR-548l_st	-1.01	0.724159	1.06	0.249338	-1.07	0.245607
hsa-miR-548m_st	1.05	0.498699	1.01	0.399249	1	0.813
hsa-miR-548n_st	-1.14	0.081628	-1.08	0.296148	-1.2	0.031066
hsa-miR-548o_st	-1.09	0.191064	-1.01	0.972924	1.05	0.419848
hsa-miR-548p_st	1.02	0.808212	-1.08	0.087256	-1.03	0.822149
hsa-miR-548q_st	1.06	0.69377	1.29	0.091868	1.07	0.564762
hsa-miR-548s_st	-1.03	0.489835	1.11	0.146267	1.02	0.852325
hsa-miR-548t_st	1.04	0.94474	1.06	0.507498	-1	0.863407
hsa-miR-548u_st	1.3	0.007266	1.11	0.275537	-1.1	0.315828
hsa-miR-548v_st	1.01	0.976033	1.11	0.312828	-1.02	0.773795
hsa-miR-548w_st	-1.02	0.85069	1.08	0.671938	-1.04	0.240106
hsa-miR-548x_st	1.32	0.568813	1.11	0.864596	1.06	0.666426
hsa-miR-548y_st	1.08	0.720105	1.08	0.061326	-1.09	0.077157
hsa-miR-548z_st	1.08	0.353921	-1.09	0.442649	-1.03	0.7925
hsa-miR-549_st	-1.12	0.259185	1.05	0.987623	-1.01	0.764475
hsa-miR-550a_st	1.04	0.778783	1.11	0.710959	1.07	0.605564
hsa-miR-550a-star_st	-1.01	0.545261	-1.17	0.029809	-1.02	0.466042
hsa-miR-550b_st	-1.06	0.358106	-1.17	0.282187	-1.01	0.915959
hsa-miR-551a_st	1.08	0.387532	1.12	0.213215	1.24	0.032329
hsa-miR-551b_st	1.04	0.555854	-1.04	0.214769	1.02	0.778283
hsa-miR-551b-star_st	1.13	0.782787	1.16	0.326573	-1.14	0.402766
hsa-miR-552_st	1.03	0.412324	1.02	0.879231	1.08	0.700237
hsa-miR-553_st	-1.05	0.250582	1.02	0.879578	-1.04	0.311014
hsa-miR-554_st	1.02	0.755271	-1.12	0.020288	-1.12	0.937299
hsa-miR-555_st	1.05	0.642324	-1.02	0.63999	-1.27	0.013258
hsa-miR-556-3p_st	-1.24	0.572918	1.01	0.591627	1.03	0.880958
hsa-miR-556-5p_st	-1.06	0.255081	1.04	0.644569	1.07	0.374198
hsa-miR-557_st	-1.1	0.368954	-1.02	0.873796	1.06	0.55726
hsa-miR-558_st	1.01	0.829556	-1.16	0.142597	-1.16	0.259369
hsa-miR-559_st	-1.14	0.250349	-1.09	0.981862	1.02	0.795373
hsa-miR-561_st	1.19	0.060573	1.05	0.542718	1.2	0.015111
hsa-miR-562_st	-1	0.946677	1.06	0.544252	-1.07	0.13162
hsa-miR-563_st	-1	0.693785	-1.06	0.212116	-1.01	0.999669
hsa-miR-564_st	-1.06	0.438502	-1.09	0.886772	-1.19	0.001703
hsa-miR-566_st	-1.03	0.927515	-1.06	0.740875	-1.01	0.837188
hsa-miR-567_st	1.14	0.117498	-1.1	0.843469	1.02	0.807248
hsa-miR-568_st	-1.09	0.086586	-1.07	0.213939	-1.11	0.240409
hsa-miR-569_st	1.06	0.238678	-1.03	0.171945	-1.02	0.53008
hsa-miR-570_st	1.08	0.509283	-1.15	0.039941	1.09	0.221182
hsa-miR-571_st	-1.02	0.634919	1.05	0.382039	-1	0.599314
hsa-miR-572_st	1.33	0.036527	1.27	0.133103	1.2	0.342172
hsa-miR-573_st	1.04	0.457891	-1.05	0.292017	1.09	0.660376
hsa-miR-574-3p_st	1.63	0.032375	1.76	0.07998	1.39	0.091327
hsa-miR-574-5p_st	1.12	0.692979	-1.16	0.171264	1	0.696779
hsa-miR-575_st	1.02	0.983757	1.04	0.938312	1.03	0.973078
hsa-miR-576-3p_st	-1.05	0.530569	-1.04	0.398938	-1.15	0.556852
hsa-miR-576-5p_st	-1.01	0.707255	1.16	0.016081	-1	0.943471
hsa-miR-577_st	-1.04	0.789101	1.01	0.990041	-1.13	0.273232
hsa-miR-578_st	1.06	0.790198	1.01	0.629561	1.28	0.12634
hsa-miR-579_st	-1.19	0.024909	-1	0.463429	-1.07	0.398456
hsa-miR-580_st	-1.16	0.120714	-1.08	0.488934	-1.04	0.640852
hsa-miR-581_st	-1.03	0.486603	1.17	0.239045	-1.02	0.625583
hsa-miR-582-3p_st	-1	0.340907	-1.02	0.318521	-1.14	0.15309
hsa-miR-582-5p_st	-1.14	0.905199	-1.07	0.735681	-1.01	0.999438
hsa-miR-583_st	-1.02	0.826015	-1.05	0.164868	1.01	0.665042
hsa-miR-584_st	-1.1	0.388783	1.06	0.97026	1.02	0.663434
hsa-miR-585_st	1.02	0.773696	1.16	0.096482	1.03	0.593979
hsa-miR-586_st	-1.13	0.044396	-1.15	0.011324	-1.09	0.94131
hsa-miR-587_st	-1	0.336864	1.01	0.513593	1.06	0.264769
hsa-miR-588_st	1.19	0.214327	1.07	0.495913	1.02	0.393978
hsa-miR-589_st	1.01	0.756312	-1.02	0.475608	-1.06	0.325831
hsa-miR-589-star_st	1.1	0.999154	1.04	0.56812	1.06	0.89809
hsa-miR-590-3p_st	1.05	0.897047	1.05	0.986796	1.06	0.989661
hsa-miR-590-5p_st	1.02	0.783216	-1.01	0.334778	1.05	0.686295
hsa-miR-591_st	1.06	0.23118	1.14	0.016638	1.1	0.290331
hsa-miR-592_st	-1.01	0.936317	-1.14	0.040796	-1.25	0.268253
hsa-miR-593_st	1.18	0.057695	1.04	0.56546	-1.09	0.203181
hsa-miR-593-star_st	-1.02	0.302836	-1.01	0.344216	1.01	0.714369
hsa-miR-595_st	1.04	0.789381	1.03	0.365945	-1.05	0.515394
hsa-miR-596_st	-1.08	0.604206	1.01	0.92033	1.01	0.891195
hsa-miR-597_st	1.06	0.921413	-1	0.290597	-1.09	0.155076
hsa-miR-598_st	-1.05	0.356732	1.03	0.814639	1.04	0.653822
hsa-miR-599_st	-1.04	0.363219	1.05	0.646679	-1.04	0.351666
hsa-miR-600_st	-1.23	0.165328	-1.02	0.975349	-1.05	0.920211
hsa-miR-601_st	1.14	0.029899	-1.02	0.956139	1.02	0.71886
hsa-miR-602_st	-1.22	0.142097	1.03	0.460921	-1.05	0.33921
hsa-miR-603_st	-1.07	0.501404	1.09	0.974753	1.02	0.965243
hsa-miR-604_st	-1.01	0.667693	1.03	0.822165	-1.01	0.875785
hsa-miR-605_st	1.07	0.333188	-1.25	0.057043	-1.02	0.61382
hsa-miR-606_st	1.27	0.24124	-1.05	0.177041	1.02	0.58727
hsa-miR-607_st	-1.1	0.088498	-1.05	0.392561	-1	0.627237
hsa-miR-608_st	-1.06	0.496945	-1.08	0.42174	1.04	0.510279
hsa-miR-609_st	1.04	0.90752	1.04	0.832447	-1	0.495003
hsa-miR-610_st	1.1	0.429156	1.02	0.574545	-1.05	0.738415
hsa-miR-611_st	1.15	0.536261	-1.02	0.389197	-1.09	0.104433
hsa-miR-612_st	1.12	0.358054	1.06	0.806093	1.1	0.310503
hsa-miR-613_st	-1.08	0.294055	-1.07	0.154087	-1.15	0.388077
hsa-miR-614_st	-1.01	0.707551	1.08	0.165125	-1.1	0.17987
hsa-miR-615-3p_st	1.01	0.788223	1.13	0.229114	1.06	0.2976
hsa-miR-615-5p_st	1.02	0.87279	1.05	0.391939	1.08	0.814301
hsa-miR-616_st	1.17	0.306799	-1.12	0.112108	1.02	0.841504
hsa-miR-616-star_st	1.11	0.041747	1.11	0.095147	1.13	0.143195
hsa-miR-617_st	1.02	0.761931	-1.04	0.319317	1.17	0.102246
hsa-miR-618_st	1.02	0.756579	-1.05	0.605191	-1.1	0.570702
hsa-miR-619_st	1.02	0.734929	1.06	0.255835	1.03	0.719952
hsa-miR-620_st	1.12	0.144748	1.02	0.162	1.19	0.014657
hsa-miR-621_st	1.05	0.799456	1.02	0.592599	-1.07	0.530152
hsa-miR-622_st	-1.14	0.492624	1.08	0.119186	1.02	0.836638
hsa-miR-623_st	-1.02	0.621854	1.16	0.253365	1.08	0.443087
hsa-miR-624_st	1.18	0.353522	1.12	0.815626	1.07	0.794973
hsa-miR-624-star_st	-1.1	0.294783	-1.04	0.173125	-1.18	0.038708
hsa-miR-625_st	-1.06	0.207631	1	0.36071	-1.07	0.115212
hsa-miR-625-star_st	1.03	0.641778	-1.06	0.338542	1.02	0.694087
hsa-miR-626_st	1.03	0.959617	1.06	0.45943	-1.05	0.703407
hsa-miR-627_st	-1.08	0.42423	1.04	0.504497	-1.04	0.189183
hsa-miR-628-3p_st	1.19	1e-05	1.12	0.080704	1.21	0.00438
hsa-miR-628-5p_st	-1.11	0.284098	1	0.80858	1.01	0.703916
hsa-miR-629_st	-1.04	0.234721	-1.08	0.094584	-1.1	0.936046
hsa-miR-629-star_st	1.09	0.225349	-1.01	0.471425	1.06	0.917342
hsa-miR-630_st	1.11	0.315656	1.02	0.786168	-1.03	0.629581
hsa-miR-631_st	1.01	0.990897	-1.03	0.783407	-1.16	0.189995
hsa-miR-632_st	-1.12	0.290733	1.06	0.588374	-1.05	0.525322
hsa-miR-633_st	-1.05	0.692451	1.03	0.766608	-1.06	0.541877
hsa-miR-634_st	1.19	0.414623	-1.06	0.599355	-1.04	0.372307
hsa-miR-635_st	-1.15	0.609527	-1.18	0.134951	-1.12	0.338722
hsa-miR-636_st	-1.14	0.265824	1.01	0.955806	-1.19	0.025149
hsa-miR-637_st	-1.08	0.328306	-1.07	0.640005	-1.14	0.265118
hsa-miR-638_st	-2.62	0.285976	1.09	0.810863	-1.42	0.53016
hsa-miR-639_st	1.06	0.201673	-1.01	0.858807	1	0.902597
hsa-miR-640_st	1.01	0.914224	-1.18	0.108305	-1.09	0.212104
hsa-miR-641_st	-1.09	0.195303	-1	0.830511	-1.1	0.111724
hsa-miR-642a_st	1.09	0.40257	1.12	0.084367	-1.05	0.375113
hsa-miR-642b_st	-1.02	0.790239	1.29	0.013057	-1.02	0.944752
hsa-miR-643_st	1.11	0.755632	1.15	0.133798	1.09	0.283712
hsa-miR-644_st	1	0.923453	1.02	0.262535	1.03	0.278321
hsa-miR-645_st	1.12	0.087778	-1.02	0.480916	1.04	0.579897
hsa-miR-646_st	-1.01	0.317861	-1.07	0.220347	-1.03	0.502721
hsa-miR-647_st	1.04	0.248498	-1.02	0.231313	-1.05	0.203212
hsa-miR-648_st	-1.01	0.868316	-1.11	0.490945	-1.04	0.934368
hsa-miR-649_st	-1.08	0.357916	-1.14	0.054482	-1.04	0.528925
hsa-miR-650_st	1.07	0.215725	-1.04	0.615633	-1.06	0.19484
hsa-miR-651_st	1.13	0.345108	1.02	0.930968	1.03	0.464577
hsa-miR-652_st	-1.03	0.435444	1.15	0.131844	1.03	0.116524
hsa-miR-653_st	1.07	0.633753	1.03	0.856553	1.03	0.929033
hsa-miR-654-3p_st	-1.18	0.427405	-1.04	0.296782	-1.22	0.035094
hsa-miR-654-5p_st	-1.06	0.779541	-1.07	0.532304	-1.16	0.076158
hsa-miR-655_st	-1	0.717625	-1.11	0.190886	-1.09	0.231972
hsa-miR-656_st	-1.15	0.058355	-1.1	0.237265	-1.04	0.519139
hsa-miR-657_st	1.04	0.681884	1.02	0.91546	1.02	0.774594
hsa-miR-658_st	-1.01	0.967989	1.03	0.599649	-1.07	0.485526
hsa-miR-659_st	1.05	0.754043	-1.07	0.605149	1.1	0.909369
hsa-miR-660_st	1.07	0.531812	1.05	0.505072	-1.09	0.48947
hsa-miR-661_st	-1.03	0.982188	-1.02	0.705074	-1.02	0.390396
hsa-miR-662_st	1.02	0.978814	1.06	0.758555	1.02	0.736323
hsa-miR-663_st	1.34	0.17711	1.13	0.696147	-1	0.721361
hsa-miR-663b_st	-1.02	0.986448	1.1	0.035355	-1.05	0.493152
hsa-miR-664_st	-1.02	0.374653	-1.17	0.040692	-1	0.934953
hsa-miR-664-star_st	1.1	0.373688	1.05	0.536176	1.07	0.090631
hsa-miR-665_st	1.01	0.791494	-1.06	0.781944	1.11	0.622856
hsa-miR-668_st	-1.07	0.526016	1.09	0.0596	1.07	0.696883
hsa-miR-670_st	1.02	0.511184	-1.08	0.057788	1.05	0.234887
hsa-miR-671-3p_st	-1.14	0.287139	-1.02	0.654713	-1.05	0.636249
hsa-miR-671-5p_st	-1.01	0.749454	-1.19	0.177512	-1.01	0.603287
hsa-miR-675_st	1.13	0.179462	-1.03	0.580674	1.12	0.083922
hsa-miR-675-star_st	1.09	0.526518	-1.05	0.519964	1.16	0.457774
hsa-miR-676_st	1.07	0.363319	1.08	0.114187	-1.01	0.595449
hsa-miR-676-star_st	-1.14	0.345264	-1.14	0.323635	-1.07	0.528998
hsa-miR-7_st	-1.16	0.026226	-1.03	0.616238	1.03	0.592581
hsa-miR-708_st	1.04	0.886492	1.02	0.530072	-1.07	0.182686
hsa-miR-708-star_st	-1.06	0.593084	-1.16	0.217256	-1.01	0.858741
hsa-miR-711_st	1.23	0.080976	-1.11	0.517739	1.03	0.752918
hsa-miR-718_st	-1.03	0.797425	-1.04	0.681396	1.08	0.382471
hsa-miR-7-1-star_st	1.28	0.078634	1.12	0.163878	-1.07	0.408099
hsa-miR-720_st	1.14	0.588866	-1.05	0.9496	-1.03	0.723871
hsa-miR-7-2-star_st	1.1	0.545691	1.1	0.197344	1.05	0.90264
hsa-miR-744_st	-1.19	0.514989	1.06	0.244518	1.05	0.683991
hsa-miR-744-star_st	1.01	0.564204	1.13	0.440703	1.07	0.756511
hsa-miR-758_st	-1.16	0.075303	-1.03	0.400232	-1.04	0.440008
hsa-miR-759_st	1.16	0.205699	-1	0.754875	-1.14	0.375176
hsa-miR-760_st	-1.03	0.640059	1.05	0.540547	-1.01	0.363744
hsa-miR-761_st	-1.07	0.841166	-1.19	0.205163	1.17	0.280445
hsa-miR-762_st	1.59	0.020639	1.59	0.014491	1.55	0.1756
hsa-miR-764_st	-1.07	0.452959	-1.11	0.157942	-1.03	0.559684
hsa-miR-765_st	1.14	0.22521	1.09	0.205292	1.17	0.070019
hsa-miR-766_st	-1.29	0.024102	-1.18	0.014488	-1.08	0.249956
hsa-miR-767-3p_st	1.18	0.007266	1.04	0.620166	-1.06	0.296221
hsa-miR-767-5p_st	1.06	0.729645	1.01	0.885192	1.09	0.491629
hsa-miR-769-3p_st	1.09	0.758365	1.08	0.692603	1.08	0.543938
hsa-miR-769-5p_st	-1	0.812142	-1.01	0.768228	1.08	0.564249
hsa-miR-770-5p_st	-1.03	0.766776	-1.03	0.96388	-1.1	0.320057
hsa-miR-802_st	-1.01	0.143546	1.09	0.035877	1.07	0.221501
hsa-miR-873_st	-1.05	0.791382	-1.02	0.882637	-1.03	0.821962
hsa-miR-874_st	1.02	0.942019	-1.03	0.617249	1	0.720925
hsa-miR-875-3p_st	-1.03	0.988173	1.03	0.804084	1	0.530743
hsa-miR-875-5p_st	-1.02	0.883081	1.01	0.554956	1.01	0.565897
hsa-miR-876-3p_st	-1.03	0.967369	-1.03	0.266962	-1.05	0.344242
hsa-miR-876-5p_st	-1.02	0.989976	-1.04	0.609903	-1.2	0.069264
hsa-miR-877_st	1.36	0.987543	1.15	0.628958	1.3	0.976148
hsa-miR-877-star_st	-1.14	0.058172	-1.17	0.045837	-1.11	0.604011
hsa-miR-885-3p_st	-1	0.800823	-1.02	0.865518	1.02	0.714714
hsa-miR-885-5p_st	-1.02	0.773295	1.01	0.967987	-1.02	0.856305
hsa-miR-887_st	1.04	0.272067	1	0.142205	1.06	0.156818
hsa-miR-888_st	1.11	0.820058	-1.09	0.220253	1.19	0.050201
hsa-miR-888-star_st	1.03	0.24678	-1.05	0.061547	1	0.172172
hsa-miR-889_st	1.05	0.111372	-1.12	0.414146	-1.02	0.468177
hsa-miR-890_st	-1.01	0.973285	1.05	0.575212	-1.03	0.764418
hsa-miR-891a_st	-1.01	0.973057	1.08	0.499778	-1.16	0.09868
hsa-miR-891b_st	-1.06	0.515683	-1.03	0.983241	-1.13	0.103961
hsa-miR-892a_st	1.06	0.307607	-1.09	0.430805	-1	0.221678
hsa-miR-892b_st	-1.04	0.992025	-1.06	0.303274	-1.04	0.267984
hsa-miR-9_st	-1.17	0.73248	-1.11	0.357115	-1.05	0.735608
hsa-miR-920_st	-1.05	0.215213	1.05	0.746359	1.08	0.747841
hsa-miR-921_st	1.34	0.255295	1.09	0.52266	1.04	0.831221
hsa-miR-922_st	-1	0.938141	1.17	0.014653	1.02	0.741663
hsa-miR-924_st	1.08	0.417467	1.13	0.087094	1.1	0.368048
hsa-miR-92a_st	1.01	0.468123	1.81	0.089024	7.71	0.016929
hsa-miR-92a-1-star_st	1.1	0.041803	-1.01	0.604686	-1.02	0.812193
hsa-miR-92a-2-star_st	1.01	0.673004	1.09	0.915454	1.06	0.728169
hsa-miR-92b_st	1.05	0.240573	1.01	0.860449	1.14	0.078889
hsa-miR-92b-star_st	1.17	0.007909	1.04	0.404802	-1.07	0.610655
hsa-miR-93_st	-1.16	0.385888	1.22	0.49597	2.25	0.13025
hsa-miR-933_st	-1.13	0.377744	-1.14	0.400182	1.01	0.731322
hsa-miR-934_st	-1.04	0.980533	-1.06	0.68026	1.04	0.747506
hsa-miR-935_st	1.01	0.772835	1.11	0.410512	1.04	0.661777
hsa-miR-936_st	1.08	0.118816	-1.02	0.549395	-1.01	0.974715
hsa-miR-937_st	-1.1	0.115514	-1.01	0.782849	-1.07	0.262301
hsa-miR-938_st	1.06	0.677175	-1.05	0.344853	-1.08	0.362993
hsa-miR-939_st	-1.01	0.856597	1.23	0.01159	1.08	0.236879
hsa-miR-93-star_st	-1.09	0.531175	-1.08	0.315872	-1.11	0.779893
hsa-miR-940_st	-1.08	0.425373	-1.01	0.897555	-1.14	0.288117
hsa-miR-941_st	1.08	0.809082	1.01	0.966878	1.11	0.122292
hsa-miR-942_st	1.09	0.503312	1.1	0.585849	1.06	0.407958
hsa-miR-943_st	1.11	0.244663	1.12	0.111605	1.2	0.15802
hsa-miR-944_st	1.11	0.212515	-1.02	0.577579	-1.06	0.906425
hsa-miR-95_st	1.17	0.264959	1.11	0.042896	1.1	0.178987
hsa-miR-96_st	-1.16	0.237843	-1.08	0.159785	-1.1	0.741517
hsa-miR-96-star_st	-1.05	0.521903	-1.05	0.441558	1.02	0.912327
hsa-miR-98_st	-1.02	0.573122	1.03	0.645112	1.09	0.260759
hsa-miR-99a_st	1.09	0.708234	1.08	0.985373	1.11	0.742707
hsa-miR-99a-star_st	1.1	0.896168	1.06	0.219814	1.01	0.45209
hsa-miR-99b_st	-1.06	0.610295	1.02	0.464965	-1.03	0.585874
hsa-miR-99b-star_st	1.03	0.722422	1.03	0.602732	1.03	0.481499
hsa-miR-9-star_st	-1.03	0.739115	-1.05	0.654732	1.04	0.575458
