# Supplementary material for: Unique molecular signatures of microRNAs in ocular fluids and plasma in diabetic retinopathy
Source: PLoS One. 2020 Jul 21;15(7):e0235541. doi: 10.1371/journal.pone.0235541 (PMC7373301; doi:10.1371/journal.pone.0235541)
Supplement: S4 Table — (XLSX) [file pone.0235541.s004.xlsx]

## Sheet: Sheet1
S4 Table - PLASMA
Transcript Cluster ID	Fold Change (linear) (DMII-NPDR vs. CON)	ANOVA p-value (DMII-NPDR vs. CON)	Fold Change (linear) (DMII-PDR vs. CON)	ANOVA p-value (DMII-PDR vs. CON)	Fold Change (linear) (DMI-PDR vs. CON)	ANOVA p-value (DMI-PDR vs. CON)
hsa-let-7a_st	-2.14	0.114265	-2	0.087934	-3.82	0.084522
hsa-let-7a-2-star_st	-1.05	0.201924	1.06	0.310026	-1.06	0.064828
hsa-let-7a-star_st	-1	0.425326	1	0.420232	-1.02	0.714088
hsa-let-7b_st	-1.1	0.751238	-1.19	0.166958	-1.2	0.240294
hsa-let-7b-star_st	1	0.850763	1.13	0.115127	-1.01	0.347453
hsa-let-7c_st	-1.06	0.401786	-1.03	0.16716	-1.46	0.036112
hsa-let-7d_st	1.44	0.977966	1.15	0.214554	1.47	0.091474
hsa-let-7d-star_st	-1.14	0.125207	1.01	0.919533	-1.12	0.945323
hsa-let-7e_st	-2.08	0.825012	-1.9	0.352108	-2.33	0.893777
hsa-let-7e-star_st	1.12	0.083263	-1.04	0.492776	-1.07	0.482923
hsa-let-7f_st	-1.35	0.213864	-1.27	0.887314	-1.47	0.717312
hsa-let-7f-1-star_st	-1.02	0.54233	1.1	0.075527	1.19	0.134449
hsa-let-7f-2-star_st	1.12	0.070447	1.08	0.067399	1.02	0.540568
hsa-let-7g_st	-9.32	0.027666	-3.24	0.152425	-11.09	0.170806
hsa-let-7g-star_st	-1.05	0.706349	-1.04	0.107706	-1.07	0.038325
hsa-let-7i_st	-3.22	0.019556	-1.03	0.11287	-4.53	0.031445
hsa-let-7i-star_st	-1.11	0.211291	-1.07	0.16453	-1.07	0.938275
hsa-miR-1_st	-1.02	0.992416	-1.07	0.823013	1.03	0.528479
hsa-miR-100_st	1.07	0.603877	-1.02	0.570279	1.05	0.525824
hsa-miR-100-star_st	-1.21	0.048374	-1.04	0.394837	-1.15	0.135295
hsa-miR-101_st	-1.02	0.839355	-1.08	0.103117	-1.03	0.742511
hsa-miR-101-star_st	-1.1	0.154594	-1.01	0.868049	-1.09	0.861387
hsa-miR-103a_st	1.02	0.168964	1.19	0.169574	-1.28	0.08431
hsa-miR-103a-2-star_st	1.06	0.484916	-1.08	0.637587	1.02	0.644159
hsa-miR-103b_st	1.02	0.97216	-1.02	0.589635	1.12	0.014741
hsa-miR-105_st	1.02	0.727558	1.01	0.305411	1	0.258285
hsa-miR-105-star_st	1.05	0.126875	1.01	0.131732	-1.09	0.405485
hsa-miR-106a_st	-2.07	0.000185	-2.03	0.045425	-1.88	0.060275
hsa-miR-106a-star_st	-1.02	0.771433	1.1	0.054243	1.1	0.108683
hsa-miR-106b_st	-2.03	0.027189	-1.56	0.10012	-2.41	0.010119
hsa-miR-106b-star_st	-10.6	0.01263	-2.95	0.248754	-10.32	0.029327
hsa-miR-107_st	-1.04	0.086477	1.2	0.195244	-1.55	0.043723
hsa-miR-10a_st	-1.03	0.800367	1.03	0.686359	-1.09	0.074893
hsa-miR-10a-star_st	1.02	0.821541	1.12	0.083629	1.1	0.146725
hsa-miR-10b_st	-1.11	0.24002	-1.04	0.305806	-1.02	0.799798
hsa-miR-10b-star_st	1.02	0.286711	1.07	0.06663	1.04	0.856394
hsa-miR-1178_st	1.03	0.342685	-1.02	0.822442	-1.03	0.673538
hsa-miR-1179_st	-1.13	0.201166	1.09	0.299762	-1.08	0.982507
hsa-miR-1180_st	-1.09	0.383549	1.05	0.622139	-1.3	0.20266
hsa-miR-1181_st	1.13	0.119466	-1.04	0.872989	1.06	0.715793
hsa-miR-1182_st	-1.06	0.46228	-1.02	0.687949	-1.03	0.837014
hsa-miR-1183_st	-1.01	0.936246	1	0.679859	-1	0.960138
hsa-miR-1184_st	1.1	0.5132	-1.03	0.290051	-1	0.165116
hsa-miR-1185_st	1.02	0.543348	1	0.177245	-1.04	0.749741
hsa-miR-1193_st	-1.02	0.759692	-1.01	0.302234	-1	0.06124
hsa-miR-1197_st	1.16	0.049054	1.12	0.292164	1.04	0.143891
hsa-miR-1200_st	-1.06	0.108543	1.02	0.650677	1.02	0.669921
hsa-miR-1202_st	-1.04	0.542896	-1.02	0.598937	1.02	0.720414
hsa-miR-1203_st	1	0.852528	-1.01	0.61404	-1.13	0.025625
hsa-miR-1204_st	-1.06	0.146258	-1.09	0.059568	-1.03	0.429727
hsa-miR-1205_st	-1	0.542315	1.05	0.450289	1.02	0.576876
hsa-miR-1206_st	-1.02	0.350195	-1.03	0.696837	-1.06	0.666511
hsa-miR-1207-3p_st	1.03	0.950204	1.02	0.938675	1.07	0.717638
hsa-miR-1207-5p_st	1.03	0.89138	-1.02	0.945501	1.13	0.800214
hsa-miR-1208_st	1.1	0.478359	1.05	0.827975	1.03	0.863755
hsa-miR-122_st	-8.67	0.555477	-1.3	0.684255	-2.99	0.30854
hsa-miR-1224-3p_st	1.09	0.04196	1.02	0.658239	1.08	0.237995
hsa-miR-1224-5p_st	1.05	0.560528	-1.01	0.787105	1.01	0.229162
hsa-miR-1225-3p_st	-1.09	0.225878	1	0.885844	1.04	0.440168
hsa-miR-1225-5p_st	1.07	0.394449	-1.01	0.84204	-1.08	0.111634
hsa-miR-1226_st	1.08	0.028659	-1	0.557913	1.07	0.153557
hsa-miR-1226-star_st	1.01	0.482145	1.11	0.345309	1.3	0.131624
hsa-miR-1227_st	-1.01	0.626541	-1.09	0.002346	1.01	0.439463
hsa-miR-1228_st	-1.34	0.24383	-1.01	0.421671	1.3	0.089902
hsa-miR-1228-star_st	-1.28	0.707309	1.16	0.528973	-1.26	0.567279
hsa-miR-1229_st	1.08	0.252871	-1.01	0.561363	1.18	0.024897
hsa-miR-122-star_st	-1.07	0.406094	-1.04	0.238169	1.05	0.490896
hsa-miR-1231_st	1.02	0.107394	1.03	0.164085	1.01	0.209897
hsa-miR-1233_st	1.03	0.90187	1.12	0.376437	1.17	0.339191
hsa-miR-1234_st	-1.03	0.4395	-1.03	0.369279	1.02	0.31018
hsa-miR-1236_st	1.03	0.777223	1.05	0.199941	-1.03	0.240888
hsa-miR-1237_st	-1.06	0.321483	1.09	0.08101	-1.03	0.291462
hsa-miR-1238_st	-1.06	0.512533	1.21	0.006542	1.02	0.452696
hsa-miR-124_st	-1.05	0.764891	1.13	0.112715	1.02	0.751282
hsa-miR-1243_st	-1.02	0.697246	1	0.792148	-1	0.702097
hsa-miR-1244_st	-1.12	0.022171	1.03	0.9031	-1.09	0.631952
hsa-miR-1245_st	-1.03	0.747039	-1.05	0.131955	1.02	0.736689
hsa-miR-1245b-3p_st	-1.06	0.356273	1.02	0.839396	1	0.852573
hsa-miR-1245b-5p_st	-1.03	0.686475	-1.01	0.63977	1.04	0.870082
hsa-miR-1246_st	-1.32	0.255529	1.24	0.801196	-1.67	0.736646
hsa-miR-1247_st	1.05	0.582884	1.02	0.959714	1.11	0.090352
hsa-miR-1248_st	-1.16	0.312766	1.12	0.161981	-1.11	0.214562
hsa-miR-1249_st	1.15	0.570491	1.02	0.779122	-1.03	0.3435
hsa-miR-124-star_st	-1.02	0.771276	-1.08	0.051561	-1.05	0.230799
hsa-miR-1250_st	-1.03	0.449525	1.01	0.556906	1.01	0.786718
hsa-miR-1251_st	1.02	0.482951	1.04	0.115832	-1.06	0.228926
hsa-miR-1252_st	1.02	0.168962	-1.05	0.151622	-1.09	0.03588
hsa-miR-1253_st	1.09	0.127373	1.05	0.418664	1.03	0.864479
hsa-miR-1254_st	1.01	0.716288	-1.08	0.608691	1.02	0.652437
hsa-miR-1255a_st	-1.09	0.180461	-1.04	0.627583	1.15	0.150467
hsa-miR-1255b_st	-1.08	0.235616	1	0.672268	-1.09	0.253627
hsa-miR-1256_st	-1	0.967655	1.02	0.455897	1.09	0.030943
hsa-miR-1257_st	-1.15	0.018914	1.02	0.904929	-1.07	0.115568
hsa-miR-1258_st	1.04	0.449253	1.07	0.224111	1.04	0.402652
hsa-miR-125a-3p_st	1.06	0.869654	-1.05	0.055951	1.01	0.576372
hsa-miR-125a-5p_st	-1.56	0.663574	-1.52	0.965039	-1.77	0.995615
hsa-miR-125b_st	-1.34	0.142209	-1.32	0.139209	-1.33	0.30113
hsa-miR-125b-1-star_st	-1.04	0.381981	-1.01	0.437989	-1	0.883766
hsa-miR-125b-2-star_st	1.11	0.238654	-1.07	0.120595	1.01	0.91165
hsa-miR-126_st	-4.74	0.060965	-1.8	0.126702	-6.94	0.066773
hsa-miR-1260_st	1.09	0.092304	1.1	0.279715	1.17	0.143149
hsa-miR-1260b_st	-1.02	0.509368	1.26	0.107514	1.01	0.784143
hsa-miR-1261_st	1.02	0.473505	1.05	0.295795	-1.04	0.896996
hsa-miR-1262_st	-1.07	0.82663	-1.01	0.544453	-1.02	0.714526
hsa-miR-1263_st	-1.06	0.580923	-1.11	0.476645	-1.07	0.429416
hsa-miR-1264_st	-1.06	0.567081	1.01	0.908443	-1.03	0.885136
hsa-miR-1265_st	1.02	0.615004	1.07	0.112756	1.02	0.227704
hsa-miR-1266_st	-1.04	0.816661	-1.03	0.573325	-1.03	0.898782
hsa-miR-1267_st	-1.03	0.427001	-1.08	0.191487	-1.06	0.473516
hsa-miR-1268_st	-1.09	0.467945	-1.15	0.494015	-1.06	0.44417
hsa-miR-1268b_st	-1.14	0.292816	-1.1	0.666312	-1.23	0.970335
hsa-miR-1269_st	1.09	0.098512	1.02	0.532568	1.13	0.039442
hsa-miR-1269b_st	-1.06	0.442819	-1.06	0.622173	-1.07	0.217342
hsa-miR-126-star_st	1.03	0.911067	-1.04	0.094323	1.01	0.963742
hsa-miR-1270_st	-1	0.453628	-1.08	0.004676	-1.01	0.687939
hsa-miR-1271_st	1.01	0.110964	-1.02	0.994317	1	0.537085
hsa-miR-1272_st	1.03	0.650875	1.05	0.3517	-1.05	0.282095
hsa-miR-1273_st	-1.02	0.45339	-1.02	0.119898	1	0.323697
hsa-miR-1273c_st	-1.05	0.838447	1	0.767635	-1.06	0.355006
hsa-miR-1273d_st	1.22	0.001023	1.05	0.21218	1.05	0.272258
hsa-miR-1273e_st	-1.04	0.632841	-1.03	0.289047	-1.01	0.322796
hsa-miR-1273f_st	-1.1	0.003307	-1.07	0.381521	-1.02	0.282799
hsa-miR-1273g_st	-1.02	0.610047	-1.1	0.206648	-1.01	0.586748
hsa-miR-127-3p_st	-1.17	0.645005	-1.04	0.98279	1.14	0.088683
hsa-miR-1275_st	-1.08	0.518207	1.3	0.131147	1.04	0.58002
hsa-miR-127-5p_st	-1.06	0.311769	-1.03	0.555803	1.05	0.369278
hsa-miR-1276_st	1	0.684553	1.06	0.19086	-1.05	0.934143
hsa-miR-1277_st	1.01	0.500405	-1.03	0.280633	1.07	0.023382
hsa-miR-1278_st	-1.02	0.484326	1.03	0.87563	1.04	0.250425
hsa-miR-1279_st	1.09	0.382271	-1.04	0.614503	-1.02	0.63137
hsa-miR-128_st	-1.33	0.173628	-1.14	0.429878	-1.53	0.298322
hsa-miR-1280_st	-1.4	0.461315	1.67	0.175762	2.15	0.320828
hsa-miR-1281_st	-2.92	0.25861	1.63	0.373909	5.03	0.118136
hsa-miR-1282_st	-1.09	0.246415	1.01	0.96204	-1.04	0.66252
hsa-miR-1283_st	1.2	0.000804	-1	0.52738	-1	0.043772
hsa-miR-1284_st	-1.01	0.816324	1.07	0.670725	1.11	0.176985
hsa-miR-1285_st	-1.04	0.264719	1.05	0.523507	-1.05	0.521581
hsa-miR-1286_st	1.06	0.079371	1	0.486783	1.08	0.138586
hsa-miR-1287_st	-1.03	0.470841	-1.12	0.041155	-1.05	0.664155
hsa-miR-1288_st	-1.05	0.607424	-1.07	0.480578	1.02	0.867905
hsa-miR-1289_st	-1.03	0.997439	1.06	0.189099	1.13	0.035829
hsa-miR-1290_st	-1.06	0.327719	1.08	0.747077	1.05	0.803718
hsa-miR-1291_st	-1.01	0.871314	-1.08	0.433335	-1.04	0.962549
hsa-miR-1292_st	-1.02	0.980319	-1.05	0.930192	-1.08	0.993858
hsa-miR-1293_st	-1.01	0.907095	1.01	0.627122	-1.09	0.496854
hsa-miR-129-3p_st	-1.08	0.497553	-1.06	0.682491	1.02	0.926559
hsa-miR-1294_st	1.02	0.217067	-1.01	0.968198	1.01	0.782049
hsa-miR-1295_st	-1.01	0.233736	-1.01	0.617342	1.01	0.70951
hsa-miR-129-5p_st	-1.04	0.19937	1	0.81167	-1.01	0.732924
hsa-miR-1296_st	1.1	0.498122	1.06	0.185436	1.1	0.251272
hsa-miR-1297_st	-1.1	0.071087	1.04	0.519631	-1.02	0.652486
hsa-miR-1298_st	1	0.832359	1.02	0.389595	1.02	0.418064
hsa-miR-1299_st	1	0.909314	-1.04	0.528611	1.01	0.93586
hsa-miR-129-star_st	-1.06	0.49862	-1.05	0.673616	-1.1	0.508844
hsa-miR-1301_st	1.15	0.216933	1.03	0.880244	1.01	0.968285
hsa-miR-1302_st	1	0.701139	-1	0.720344	1.01	0.622477
hsa-miR-1303_st	-1.05	0.083831	-1.08	0.058699	-1.03	0.240846
hsa-miR-1304_st	-1.07	0.37427	1.03	0.638377	-1.04	0.42414
hsa-miR-1305_st	1.01	0.828022	-1	0.946426	-1.04	0.462181
hsa-miR-1306_st	-1.08	0.403556	-1.07	0.504137	1.01	0.875658
hsa-miR-1307_st	-1.04	0.495299	1.47	0.643842	1.15	0.972897
hsa-miR-130a_st	-7.99	0.078136	-1.12	0.634431	-6.12	0.094539
hsa-miR-130a-star_st	-1.03	0.781742	-1.02	0.815605	1.04	0.497614
hsa-miR-130b_st	1.46	0.739705	1.11	0.9997	-1.74	0.6732
hsa-miR-130b-star_st	1.06	0.411685	1.03	0.59633	1.05	0.435253
hsa-miR-132_st	-1.08	0.327477	-1.12	0.523431	-1.19	0.565889
hsa-miR-1321_st	1.1	0.111652	1.02	0.888779	1.01	0.880591
hsa-miR-1322_st	1.03	0.883519	1.09	0.680348	1.05	0.430918
hsa-miR-1323_st	-1.03	0.763241	1.06	0.842714	1.01	0.961332
hsa-miR-1324_st	-1.04	0.415561	-1.01	0.784405	1.01	0.742988
hsa-miR-132-star_st	1.01	0.903962	1.04	0.323706	-1.04	0.466117
hsa-miR-133a_st	1.03	0.706585	-1.02	0.552068	1.08	0.328596
hsa-miR-133b_st	-1.01	0.600066	1.06	0.256979	-1.01	0.805199
hsa-miR-134_st	-1.01	0.596213	1.01	0.538339	1.21	0.042103
hsa-miR-1343_st	-1.07	0.31572	1.03	0.529922	1.16	0.05709
hsa-miR-135a_st	1.07	0.414564	1.06	0.241505	1.04	0.796008
hsa-miR-135a-star_st	-1.04	0.260423	1.06	0.688727	1.03	0.880628
hsa-miR-135b_st	1.04	0.481672	-1.01	0.778361	1.01	0.341518
hsa-miR-135b-star_st	-1.01	0.530326	1.07	0.172198	-1.09	0.075285
hsa-miR-136_st	-1.05	0.428896	-1.07	0.428726	-1.01	0.834166
hsa-miR-136-star_st	-1.03	0.626011	-1.05	0.728103	-1.02	0.803997
hsa-miR-137_st	1.08	0.032748	1.06	0.029772	1.05	0.086061
hsa-miR-138_st	1.06	0.715732	1.04	0.180185	1.02	0.60086
hsa-miR-138-1-star_st	1.06	0.252184	1.1	0.048332	1.03	0.29092
hsa-miR-138-2-star_st	-1.11	0.14638	-1.13	0.064797	-1.05	0.32395
hsa-miR-139-3p_st	-1.16	0.000621	-1.05	0.340288	-1.02	0.280443
hsa-miR-139-5p_st	-1.07	0.263726	-1.08	0.409545	-1.04	0.53402
hsa-miR-140-3p_st	1.23	0.880825	-1.04	0.467875	-1.81	0.594572
hsa-miR-140-5p_st	-1.14	0.079115	1.01	0.674326	-1.08	0.222753
hsa-miR-141_st	1.09	0.730469	1.04	0.536735	1.07	0.517782
hsa-miR-141-star_st	1.09	0.151776	1.03	0.568461	-1.01	0.501095
hsa-miR-142-3p_st	1	0.751212	1.08	0.362475	1.03	0.855992
hsa-miR-142-5p_st	1.05	0.060592	1.09	0.107532	1.04	0.217973
hsa-miR-143_st	-3.84	0.093978	-1.44	0.333466	-3.7	0.192346
hsa-miR-143-star_st	1.06	0.25433	-1.06	0.501083	-1.06	0.429467
hsa-miR-144_st	-1.03	0.568758	-1.06	0.536762	-1.08	0.616022
hsa-miR-144-star_st	1.02	0.521195	1.05	0.082628	1.01	0.649642
hsa-miR-145_st	-1.17	0.573814	-1.1	0.761099	-1.25	0.496842
hsa-miR-145-star_st	1.14	0.112683	1.05	0.901125	1.1	0.095718
hsa-miR-1468_st	1.05	0.53931	1.04	0.451626	-1.05	0.698005
hsa-miR-1469_st	1.19	0.555623	1.13	0.624902	1.9	0.435892
hsa-miR-146a_st	5.61	0.344866	1.05	0.847387	2.75	0.527223
hsa-miR-146a-star_st	1.12	0.045436	-1.04	0.835078	1.03	0.394367
hsa-miR-146b-3p_st	1.02	0.641587	-1.05	0.055309	-1.01	0.146085
hsa-miR-146b-5p_st	-1.12	0.516183	1.03	0.371012	1.02	0.351223
hsa-miR-147_st	-1.02	0.576589	1.07	0.416532	1.1	0.252282
hsa-miR-1470_st	1.03	0.375411	1.2	0.063481	-1.06	0.349758
hsa-miR-1471_st	-1.11	0.304729	-1.03	0.925797	-1.1	0.147432
hsa-miR-147b_st	1.06	0.228217	1.07	0.207486	1.02	0.946609
hsa-miR-148a_st	-1.24	0.129633	-1.03	0.599952	-1.41	0.290072
hsa-miR-148a-star_st	1.08	0.332481	1.04	0.473774	1.09	0.108194
hsa-miR-148b_st	-1.11	0.159281	1.17	0.460328	1.04	0.564625
hsa-miR-148b-star_st	-1.05	0.881264	-1.04	0.199656	-1.04	0.880361
hsa-miR-149_st	1.01	0.566123	1.03	0.664581	1.01	0.507232
hsa-miR-149-star_st	-1.55	0.657637	-1.74	0.668214	-1.66	0.328329
hsa-miR-150_st	-4.66	0.039071	-1.71	0.28133	-3.36	0.29315
hsa-miR-150-star_st	1.11	0.057422	1.02	0.645268	1.03	0.402891
hsa-miR-151-3p_st	5.39	0.17323	-1.32	0.795184	1.62	0.441012
hsa-miR-151-5p_st	-1.12	0.510212	-1.59	0.140045	2.18	0.265528
hsa-miR-151b_st	-1.65	0.502667	1.09	0.989643	-1.69	0.980616
hsa-miR-152_st	-1.18	0.789413	1.39	0.374481	-1.18	0.269474
hsa-miR-153_st	-1.03	0.965558	-1.01	0.95027	-1.03	0.739964
hsa-miR-1537_st	-1.11	0.141072	-1.01	0.118261	-1.19	0.009924
hsa-miR-1538_st	1.05	0.065165	1.1	0.02561	1.02	0.658451
hsa-miR-1539_st	-1.09	0.853333	-1.01	0.524373	1.02	0.308761
hsa-miR-154_st	1.04	0.081392	-1.03	0.656114	1.07	0.105268
hsa-miR-154-star_st	1.1	0.33648	-1	0.365097	1.1	0.276308
hsa-miR-155_st	-1.12	0.875281	1.12	0.787128	1.06	0.962026
hsa-miR-155-star_st	1.02	0.456182	1.02	0.285924	1.1	0.027493
hsa-miR-1587_st	-1.08	0.387296	1.06	0.332625	-1.02	0.583638
hsa-miR-15a_st	-25.27	0.01168	-1.21	0.472613	-27.56	0.030855
hsa-miR-15a-star_st	-1.1	0.468985	-1	0.974961	-1.12	0.912477
hsa-miR-15b_st	-2.61	0.01065	1.12	0.110605	-6.18	0.014805
hsa-miR-15b-star_st	1.04	0.091635	1.03	0.062302	1.01	0.477699
hsa-miR-16_st	-2.33	0.008233	-1.17	0.139164	-3.78	0.02927
hsa-miR-16-1-star_st	-1.01	0.92672	-1.08	0.114379	-1.05	0.28472
hsa-miR-16-2-star_st	-1.11	0.498013	-1.02	0.993704	-1.05	0.942986
hsa-miR-17_st	-2.23	3e-05	-1.78	0.076923	-1.46	0.069712
hsa-miR-17-star_st	-1.69	0.045769	-1.4	0.720364	-1.3	0.663117
hsa-miR-181a_st	2.82	0.092984	-1.59	0.902165	1.13	0.688766
hsa-miR-181a-2-star_st	1.11	0.400515	1.1	0.09038	-1.07	0.4509
hsa-miR-181a-star_st	-1.01	0.897255	1.04	0.406883	-1.06	0.143675
hsa-miR-181b_st	-1.02	0.458109	1.04	0.453807	-1.03	0.089655
hsa-miR-181c_st	-1.05	0.355435	1.08	0.017585	1.07	0.070978
hsa-miR-181c-star_st	1.07	0.586651	-1.02	0.814475	1.04	0.326224
hsa-miR-181d_st	-1.03	0.287034	1.06	0.533987	1.02	0.370188
hsa-miR-182_st	-1.83	0.027064	-1.64	0.156049	-1.76	0.352259
hsa-miR-1825_st	-2.41	0.24529	1.58	0.365303	3.27	0.276961
hsa-miR-1827_st	1.08	0.257589	-1.02	0.911411	-1.05	0.294798
hsa-miR-182-star_st	-1.07	0.135416	-1.01	0.332545	1.07	0.524325
hsa-miR-183_st	-1.45	0.036907	-1.28	0.126554	-1.42	0.271008
hsa-miR-183-star_st	-1.02	0.706129	-1.04	0.295952	1.03	0.933609
hsa-miR-184_st	-1.02	0.7541	-1.04	0.380188	1.01	0.186957
hsa-miR-185_st	-1.28	0.213518	-1.05	0.15579	1.01	0.785803
hsa-miR-185-star_st	-1.05	0.651069	1.02	0.884111	-1.09	0.036068
hsa-miR-186_st	1.01	0.867351	1.02	0.733446	1.04	0.48085
hsa-miR-186-star_st	1.1	0.02759	1.05	0.309411	1.07	0.063042
hsa-miR-187_st	1.05	0.534084	1.1	0.913006	1.08	0.608442
hsa-miR-187-star_st	1.01	0.669416	-1.01	0.979146	1.03	0.305057
hsa-miR-188-3p_st	-1	0.895334	1.02	0.85374	1.15	0.16055
hsa-miR-188-5p_st	1	0.257454	-1.1	0.329047	1.08	0.195904
hsa-miR-18a_st	-11.31	0.015541	-3.45	0.117381	-6.35	0.053957
hsa-miR-18a-star_st	-1.13	0.144427	-1.19	0.064742	-1.04	0.502982
hsa-miR-18b_st	-2.38	0.048443	-2.02	0.237762	-2.13	0.280504
hsa-miR-18b-star_st	-1.02	0.805201	-1.04	0.940509	1.04	0.456078
hsa-miR-190_st	-1.01	0.743434	-1.02	0.126706	-1.09	0.065642
hsa-miR-1908_st	-1.09	0.380047	-1.08	0.980342	-1.41	0.565605
hsa-miR-1909_st	1.05	0.716232	1.03	0.244776	1.03	0.570468
hsa-miR-1909-star_st	-1.08	0.172097	1.04	0.372457	-1.05	0.477503
hsa-miR-190b_st	1	0.567843	-1.01	0.54173	-1	0.392642
hsa-miR-191_st	1.9	0.096023	-1.08	0.202758	-1.03	0.845665
hsa-miR-1910_st	-1.02	0.652246	1.06	0.173464	1.1	0.140127
hsa-miR-1911_st	1.1	0.081847	1.12	0.009519	1.23	0.001456
hsa-miR-1911-star_st	-1.07	0.15268	-1.05	0.264476	-1.1	0.014246
hsa-miR-1912_st	1.01	0.574514	1.06	0.527627	1.06	0.401192
hsa-miR-1913_st	1.01	0.906371	-1.02	0.701841	-1.06	0.773379
hsa-miR-1914_st	1.03	0.934398	1.04	0.176863	1.03	0.625326
hsa-miR-1914-star_st	-1.05	0.522873	1.07	0.035281	1.02	0.594387
hsa-miR-1915_st	1.33	0.29939	-1.65	0.55819	-1.32	0.964744
hsa-miR-1915-star_st	-1.12	0.185624	1.15	0.792771	-1.15	0.303322
hsa-miR-191-star_st	-1.49	0.110348	1.44	0.556319	1.24	0.891097
hsa-miR-192_st	-4.28	0.013258	-3.51	0.145547	-4.65	0.050487
hsa-miR-192-star_st	1.1	0.010282	1.11	0.043206	1.05	0.128711
hsa-miR-193a-3p_st	-1.02	0.471053	1.06	0.708716	1.01	0.720498
hsa-miR-193a-5p_st	1.03	0.818817	-1.06	0.485318	1.07	0.167128
hsa-miR-193b_st	1	0.893521	1.08	0.025265	-1	0.886267
hsa-miR-193b-star_st	1.02	0.924255	-1.06	0.287205	-1	0.797739
hsa-miR-194_st	-8.32	0.006881	-2.52	0.312373	-10.2	0.014388
hsa-miR-194-star_st	1.03	0.917711	1.11	0.710466	-1.04	0.423944
hsa-miR-195_st	-1.03	0.32793	-1.09	0.492504	-1.15	0.514815
hsa-miR-195-star_st	-1.09	0.633541	1.02	0.901251	-1.02	0.537117
hsa-miR-196a_st	-1.07	0.588889	-1.11	0.06472	1.01	0.879448
hsa-miR-196a-star_st	-1.03	0.672598	-1.01	0.819047	1.07	0.409929
hsa-miR-196b_st	1	0.919621	-1.03	0.734354	-1	0.96261
hsa-miR-196b-star_st	1.01	0.801485	-1.01	0.88431	-1.03	0.865826
hsa-miR-197_st	1.01	0.222101	1.09	0.023991	1.13	0.183028
hsa-miR-1972_st	1.17	0.121529	1.04	0.323492	-1.03	0.677906
hsa-miR-1973_st	-1	0.785709	1.02	0.450992	1.02	0.964298
hsa-miR-1976_st	1.08	0.130527	1.02	0.283863	1.17	0.023633
hsa-miR-198_st	-1.07	0.887803	-1	0.816565	-1.02	0.79184
hsa-miR-199a-3p_st	1.03	0.809204	-1.58	0.774817	1.25	0.67818
hsa-miR-199a-5p_st	-1.07	0.413423	-1.09	0.206537	-1.03	0.608001
hsa-miR-199b-3p_st	-1.62	0.909252	-2.41	0.664194	-1.64	0.88407
hsa-miR-199b-5p_st	1.1	0.882278	1.01	0.564156	1.07	0.690238
hsa-miR-19a_st	-3.62	0.10686	-1.6	0.461797	-3.43	0.261962
hsa-miR-19a-star_st	1.07	0.385868	1.02	0.945093	-1	0.654612
hsa-miR-19b_st	-1.26	0.12733	1.01	0.1675	1.22	0.99143
hsa-miR-19b-1-star_st	1.02	0.894971	1.09	0.276676	-1.08	0.488683
hsa-miR-19b-2-star_st	1.01	0.852556	1.16	0.048298	-1.01	0.427193
hsa-miR-200a_st	1.02	0.191187	1.02	0.203146	-1.01	0.784824
hsa-miR-200a-star_st	1.02	0.261009	1.01	0.778801	1.11	0.036164
hsa-miR-200b_st	-1.01	0.598226	1.02	0.720473	1.02	0.899603
hsa-miR-200b-star_st	1.12	0.037475	1.03	0.865622	1.02	0.912385
hsa-miR-200c_st	1.12	0.12911	1.1	0.08175	1.04	0.222977
hsa-miR-200c-star_st	1.03	0.80676	-1.05	0.358777	1.07	0.29256
hsa-miR-202_st	-1.01	0.976353	-1.06	0.574436	-1.18	0.25957
hsa-miR-202-star_st	1.15	0.148019	1.01	0.20919	1.05	0.339267
hsa-miR-203_st	-1.05	0.164455	-1.03	0.705532	-1.05	0.589529
hsa-miR-204_st	1.06	0.437823	1.01	0.945232	1.02	0.934197
hsa-miR-205_st	1.08	0.121925	1.15	0.011945	1.06	0.045249
hsa-miR-2052_st	1.01	0.800957	-1.04	0.179641	-1.08	0.225653
hsa-miR-2053_st	1.07	0.25026	-1.08	0.914131	1.05	0.496781
hsa-miR-2054_st	-1.1	0.023543	-1.09	0.042126	-1.02	0.962986
hsa-miR-205-star_st	1.14	0.161997	1.03	0.64045	1.03	0.929649
hsa-miR-206_st	1.14	0.09077	1.12	0.033416	1.19	0.008581
hsa-miR-208a_st	1.11	0.016698	1.01	0.961571	1	0.935182
hsa-miR-208b_st	-1.1	0.310245	-1.02	0.645687	1.01	0.745508
hsa-miR-20a_st	-3.81	3.2e-05	-2.05	0.044368	-2.81	0.00879
hsa-miR-20a-star_st	-1.04	0.313227	-1.02	0.437322	-1.01	0.792269
hsa-miR-20b_st	-39.65	3.4e-05	-8.06	0.004908	-12.82	0.003148
hsa-miR-20b-star_st	-1.1	0.270209	-1.06	0.390029	-1.03	0.353468
hsa-miR-21_st	-1.93	0.328724	1.71	0.779846	-1.83	0.551688
hsa-miR-210_st	1.13	0.410741	1.7	0.216788	1.08	0.751254
hsa-miR-211_st	1.01	0.775192	1.06	0.461244	1.04	0.952077
hsa-miR-2110_st	1.12	0.848486	1.28	0.341946	-1.03	0.803387
hsa-miR-2113_st	1.01	0.868727	-1.05	0.185892	-1.03	0.608345
hsa-miR-2114_st	1.08	0.284004	1.04	0.533593	-1.02	0.509564
hsa-miR-2114-star_st	-1.01	0.186303	-1.03	0.549773	-1.11	0.309857
hsa-miR-2115_st	-1.06	0.734173	-1.17	0.225488	1.51	0.014139
hsa-miR-2115-star_st	1.01	0.412749	-1.08	0.353535	1.02	0.696567
hsa-miR-2116_st	1.05	0.412707	1.09	0.225854	1.05	0.341481
hsa-miR-2116-star_st	1.14	0.022574	1.09	0.249133	1.13	0.139021
hsa-miR-2117_st	1.08	0.292133	1.09	0.227073	-1.04	0.618202
hsa-miR-212_st	1.03	0.153079	1.05	0.130276	-1.04	0.633885
hsa-miR-214_st	1	0.691981	-1.07	0.282447	-1.07	0.200627
hsa-miR-214-star_st	1.11	0.29238	1.06	0.414966	-1.05	0.221084
hsa-miR-215_st	1.01	0.836975	1	0.975375	-1.02	0.857461
hsa-miR-216a_st	1.06	0.458251	1	0.291954	1.12	0.153595
hsa-miR-216b_st	-1.02	0.694905	1.04	0.929108	1.02	0.652924
hsa-miR-217_st	1.03	0.796251	1	0.174563	-1.02	0.249304
hsa-miR-218_st	1.05	0.152673	1.01	0.706491	1.01	0.556788
hsa-miR-218-1-star_st	-1.01	0.328594	1.02	0.846909	-1.12	0.110885
hsa-miR-218-2-star_st	-1.03	0.495673	1.04	0.541792	-1.02	0.496327
hsa-miR-219-1-3p_st	1.17	0.095426	-1.01	0.225916	1.04	0.225032
hsa-miR-219-2-3p_st	1.18	0.048328	1.09	0.08042	1.07	0.123135
hsa-miR-219-5p_st	1.06	0.552113	1.02	0.795541	1.02	0.752523
hsa-miR-21-star_st	-1.06	0.265967	-1.07	0.299844	-1.08	0.946259
hsa-miR-22_st	1.91	0.567049	1.47	0.779717	-1.54	0.690693
hsa-miR-221_st	-5.03	0.180481	2.33	0.576596	2.73	0.421115
hsa-miR-221-star_st	1.03	0.641223	1.03	0.591549	1.04	0.545417
hsa-miR-222_st	-8.4	0.065352	1.39	0.457785	-19.19	0.043222
hsa-miR-222-star_st	-1.03	0.367748	-1.04	0.760849	-1.06	0.935516
hsa-miR-223_st	-2.12	0.298348	-1.04	0.927547	-1.82	0.756867
hsa-miR-223-star_st	-1.12	0.061377	-1.01	0.867078	1.07	0.104929
hsa-miR-224_st	1.08	0.434579	1.01	0.809231	1.01	0.260139
hsa-miR-224-star_st	1.01	0.904939	-1.04	0.496992	1.01	0.421605
hsa-miR-2276_st	-1	0.899045	-1.03	0.400094	-1	0.950631
hsa-miR-2277-3p_st	1.08	0.266392	1.1	0.13896	1.04	0.550459
hsa-miR-2277-5p_st	1.23	0.520431	1.34	0.22027	1.17	0.323881
hsa-miR-2278_st	-1.03	0.167013	-1.07	0.294337	-1.07	0.029024
hsa-miR-22-star_st	1.04	0.605538	1.05	0.538422	-1.01	0.842552
hsa-miR-2355-3p_st	-1.07	0.897026	-1.05	0.531653	-1.02	0.368797
hsa-miR-2355-5p_st	-1.1	0.205408	-1.08	0.070744	-1.06	0.177019
hsa-miR-2392_st	-1.04	0.567111	1.01	0.378753	1.03	0.734588
hsa-miR-23a_st	1.56	0.535543	1.01	0.121176	2.01	0.137222
hsa-miR-23a-star_st	1.08	0.050301	1.08	0.036904	1.12	0.007323
hsa-miR-23b_st	-2.97	0.36945	-1.71	0.330068	1.45	0.537451
hsa-miR-23b-star_st	-1.07	0.839096	1.02	0.379629	1.05	0.095974
hsa-miR-23c_st	1.04	0.370442	1.03	0.040961	-1.13	0.741703
hsa-miR-24_st	2.68	0.589606	1.54	0.297924	1.16	0.605331
hsa-miR-24-1-star_st	1.12	0.132848	-1.05	0.610653	1	0.518187
hsa-miR-24-2-star_st	-1.04	0.753623	-1.04	0.749981	1.01	0.520045
hsa-miR-2467-3p_st	-1.08	0.735279	-1.04	0.767099	-1.01	0.60508
hsa-miR-2467-5p_st	1	0.962381	1	0.896708	1.05	0.261709
hsa-miR-25_st	-2.87	0.003247	-1.64	0.096752	-2.82	0.042158
hsa-miR-25-star_st	-1.15	0.053283	-1.02	0.455773	1.03	0.920056
hsa-miR-2681_st	-1.01	0.839602	1.04	0.13681	-1.01	0.789181
hsa-miR-2681-star_st	1.03	0.7216	-1.02	0.390924	-1.04	0.249655
hsa-miR-2682_st	-1.02	0.304455	-1.02	0.754407	1.05	0.458623
hsa-miR-2682-star_st	1.18	0.00348	1	0.372616	1.01	0.862294
hsa-miR-26a_st	-2.2	0.146486	-2.8	0.067485	-2.98	0.123386
hsa-miR-26a-1-star_st	-1.04	0.253214	1.07	0.420291	-1.02	0.426652
hsa-miR-26a-2-star_st	1.1	0.124727	1.03	0.271717	1.02	0.865008
hsa-miR-26b_st	-1.03	0.274307	-1.08	0.213334	-1.29	0.449957
hsa-miR-26b-star_st	-1.21	0.147784	-1.04	0.54288	1.06	0.961102
hsa-miR-27a_st	-4.52	0.039825	-2.14	0.313899	-12.21	0.060045
hsa-miR-27a-star_st	1.03	0.759786	1.02	0.973601	1.01	0.846138
hsa-miR-27b_st	-3.55	0.313039	-1.34	0.828089	-4.22	0.516504
hsa-miR-27b-star_st	-1.04	0.577441	-1.03	0.81303	-1.03	0.975056
hsa-miR-28-3p_st	1.04	0.109725	-1.1	0.382287	1.24	0.025156
hsa-miR-28-5p_st	1	0.191716	-1.07	0.754686	1	0.445361
hsa-miR-2861_st	-1.27	0.556483	-1.81	0.335543	-1.35	0.900098
hsa-miR-2909_st	-1.04	0.849478	1.06	0.241676	1.07	0.070612
hsa-miR-296-3p_st	-1.03	0.416997	1.03	0.639187	-1.13	0.106979
hsa-miR-2964a-3p_st	-1.01	0.958551	1.06	0.430025	1.03	0.294929
hsa-miR-2964a-5p_st	1.08	0.213588	-1.07	0.843006	1.01	0.344498
hsa-miR-296-5p_st	1.14	0.118767	-1.08	0.03717	-1.06	0.206278
hsa-miR-297_st	1.15	0.284783	1.07	0.240711	1.19	0.292127
hsa-miR-298_st	1	0.25738	1.02	0.589027	1.03	0.844998
hsa-miR-299-3p_st	1.05	0.654901	1.04	0.105022	1.05	0.804985
hsa-miR-299-5p_st	1	0.818317	-1.02	0.598901	-1.03	0.881284
hsa-miR-29a_st	-6.37	0.057486	-1.36	0.455608	-4.7	0.069722
hsa-miR-29a-star_st	1	0.771386	1	0.722098	-1.07	0.398283
hsa-miR-29b_st	1.01	0.491553	-1.02	0.224296	1.21	0.18657
hsa-miR-29b-1-star_st	1.02	0.125754	1.02	0.344736	-1.01	0.889179
hsa-miR-29b-2-star_st	-1.15	0.211602	1.02	0.937221	-1.03	0.646514
hsa-miR-29c_st	-1.13	0.153144	-1.02	0.368219	-1.08	0.225835
hsa-miR-29c-star_st	1.05	0.275057	1.05	0.185497	-1.02	0.855633
hsa-miR-300_st	-1.06	0.405895	-1.01	0.794902	1.04	0.365941
hsa-miR-301a_st	-1.02	0.786717	-1.04	0.789897	-1.05	0.731773
hsa-miR-301b_st	1.04	0.75308	1.07	0.331299	-1.04	0.770283
hsa-miR-302a_st	-1.01	0.676182	-1.07	0.159316	1	0.968441
hsa-miR-302a-star_st	1.06	0.245009	1.01	0.878536	1.17	0.024583
hsa-miR-302b_st	-1.05	0.221318	-1.02	0.379748	1.01	0.761824
hsa-miR-302b-star_st	-1.11	0.01855	1.12	0.037458	1.05	0.209691
hsa-miR-302c_st	1.01	0.684135	-1.02	0.663193	1.03	0.477349
hsa-miR-302c-star_st	1.08	0.048454	-1.03	0.390031	-1.11	0.648672
hsa-miR-302d_st	1.05	0.574064	1.12	0.051554	1.05	0.310254
hsa-miR-302d-star_st	-1.09	0.213896	-1.11	0.069148	-1.07	0.124863
hsa-miR-302e_st	1.01	0.868153	1.04	0.168267	-1.05	0.519431
hsa-miR-302f_st	-1.16	0.011298	-1.08	0.149612	-1.02	0.471203
hsa-miR-3064-3p_st	1.21	0.002185	1.08	0.200689	1.04	0.550886
hsa-miR-3064-5p_st	1.16	0.105579	1.07	0.703307	1.01	0.765988
hsa-miR-3065-3p_st	-1.01	0.592246	1	0.661884	1.16	0.281719
hsa-miR-3065-5p_st	1.01	0.835058	1.07	0.147111	1.05	0.326765
hsa-miR-3074-3p_st	-1.03	0.256559	-1.07	0.342057	-1.04	0.99481
hsa-miR-3074-5p_st	1.05	0.73908	-1.03	0.799439	-1.03	0.396307
hsa-miR-30a_st	-1.92	0.053418	-1.28	0.587139	-2.37	0.056992
hsa-miR-30a-star_st	1.07	0.03393	1.09	0.005828	1.06	0.040067
hsa-miR-30b_st	-1.31	0.383362	-1.55	0.835258	-1.42	0.866072
hsa-miR-30b-star_st	1.12	0.015409	-1.04	0.509216	-1.04	0.756607
hsa-miR-30c_st	-2.16	0.263883	-1.33	0.944184	-2.08	0.828016
hsa-miR-30c-1-star_st	-1.05	0.371704	-1.01	0.781077	1.06	0.643852
hsa-miR-30c-2-star_st	1.06	0.103406	1.17	0.028189	1.06	0.22773
hsa-miR-30d_st	-5.23	0.076941	-1.11	0.364245	-3.55	0.11367
hsa-miR-30d-star_st	-1.05	0.235798	1.03	0.795022	1.03	0.729761
hsa-miR-30e_st	-5.72	0.007365	-1.27	0.570459	-6.02	0.021677
hsa-miR-30e-star_st	1.06	0.071763	1.05	0.269803	1.12	0.082492
hsa-miR-31_st	-1.01	0.616157	1.03	0.468355	-1.06	0.390869
hsa-miR-3115_st	1.03	0.743392	-1.01	0.986916	1.02	0.884724
hsa-miR-3116_st	1.03	0.918841	-1.07	0.309293	1.08	0.197417
hsa-miR-3117-3p_st	-1.05	0.295334	-1.05	0.754316	1	0.298497
hsa-miR-3117-5p_st	1	0.764041	-1.06	0.055676	1.03	0.824436
hsa-miR-3118_st	1.06	0.346273	1.07	0.481114	1.19	0.136909
hsa-miR-3119_st	1.05	0.261284	1.04	0.312417	1.08	0.168658
hsa-miR-3120-3p_st	1.02	0.115882	1.04	0.48653	1.18	0.080346
hsa-miR-3120-5p_st	1.01	0.68174	-1	0.363345	-1.05	0.688303
hsa-miR-3121-3p_st	1.07	0.583833	1	0.86846	1.02	0.356591
hsa-miR-3121-5p_st	-1.04	0.272958	1.07	0.446808	1.02	0.523121
hsa-miR-3122_st	1.04	0.946082	1.03	0.539496	-1.03	0.200414
hsa-miR-3123_st	-1.19	0.030059	1	0.892513	-1.04	0.604179
hsa-miR-3124-3p_st	-1.03	0.820181	1.03	0.756274	1.1	0.059829
hsa-miR-3124-5p_st	1.11	0.497335	1.05	0.59006	1.18	0.201856
hsa-miR-3125_st	-1.09	0.028027	-1.03	0.207479	1.09	0.575151
hsa-miR-3126-3p_st	1.11	0.036678	1.07	0.151694	-1.01	0.977973
hsa-miR-3126-5p_st	1.06	0.270736	-1.05	0.286964	1.11	0.269713
hsa-miR-3127-3p_st	-1.02	0.623943	1.04	0.127244	-1.03	0.599348
hsa-miR-3127-5p_st	1.01	0.937707	1.03	0.751919	1.08	0.295259
hsa-miR-3128_st	1.27	0.328033	1.05	0.646593	1.13	0.347698
hsa-miR-3129-3p_st	1.01	0.590758	1.03	0.332284	1.01	0.436731
hsa-miR-3129-5p_st	-1.04	0.442926	1.06	0.707916	1.12	0.339983
hsa-miR-3130-3p_st	1.16	0.041169	-1.02	0.729292	-1.12	0.411145
hsa-miR-3130-5p_st	-1.02	0.747981	1.09	0.521627	-1.03	0.36861
hsa-miR-3131_st	1	0.625386	1.01	0.460461	1	0.353164
hsa-miR-3132_st	1.11	0.054217	1.03	0.355773	1.12	0.05846
hsa-miR-3133_st	1.12	0.183298	-1.03	0.790075	-1.01	0.948554
hsa-miR-3134_st	1.04	0.825426	-1.01	0.92263	-1.07	0.193179
hsa-miR-3135_st	1.01	0.262463	-1.03	0.51165	-1.06	0.991992
hsa-miR-3135b_st	-1.04	0.759888	-1.12	0.845354	-1.09	0.814016
hsa-miR-3136-3p_st	1.02	0.510508	1.1	0.065114	1.02	0.427782
hsa-miR-3136-5p_st	1	0.756313	1.15	0.061442	-1.08	0.779472
hsa-miR-3137_st	-1	0.615233	-1.03	0.78095	1.03	0.968089
hsa-miR-3138_st	-1.02	0.782174	1.01	0.402217	1	0.426182
hsa-miR-3139_st	-1.03	0.666814	-1.08	0.046484	-1.01	0.774242
hsa-miR-3140-3p_st	-1.05	0.097564	-1.05	0.569112	-1.09	0.196897
hsa-miR-3140-5p_st	1.01	0.61799	-1.13	0.157011	-1.12	0.324125
hsa-miR-3141_st	1.13	0.461449	-1.01	0.790928	1.11	0.613955
hsa-miR-3142_st	1.11	0.025401	1.15	0.002449	-1.06	0.358868
hsa-miR-3143_st	1.07	0.610241	-1.01	0.286698	-1.03	0.20355
hsa-miR-3144-3p_st	1.06	0.189841	1.03	0.32871	1.05	0.310852
hsa-miR-3144-5p_st	1.08	0.082439	-1.05	0.197279	-1	0.407572
hsa-miR-3145-3p_st	-1.11	0.314609	-1.02	0.956279	-1.03	0.658201
hsa-miR-3145-5p_st	-1.33	0.098596	-1.03	0.355407	-1.05	0.449439
hsa-miR-3146_st	-1.13	0.010294	-1.08	0.194027	-1.17	0.004131
hsa-miR-3147_st	-1.01	0.631187	-1.02	0.538397	-1.07	0.086376
hsa-miR-3148_st	1.15	0.590058	1.07	0.74509	1.01	0.504412
hsa-miR-3149_st	-1.09	0.09968	-1.09	0.424962	-1.12	0.159901
hsa-miR-3150a-3p_st	1.03	0.400868	1.04	0.682148	1.12	0.148831
hsa-miR-3150a-5p_st	-1.03	0.302414	-1.02	0.894178	1.06	0.246841
hsa-miR-3150b-3p_st	-1.12	0.036406	-1.02	0.421642	-1.11	0.098007
hsa-miR-3150b-5p_st	1.02	0.419422	1.05	0.882518	1	0.853739
hsa-miR-3151_st	1.12	0.122095	1.03	0.663467	1.01	0.815107
hsa-miR-3152-3p_st	1.02	0.841635	1.1	0.510271	1.05	0.770138
hsa-miR-3152-5p_st	-1.04	0.552428	-1.03	0.316089	-1.11	0.381505
hsa-miR-3153_st	-1.08	0.210646	1.05	0.835563	-1.05	0.616596
hsa-miR-3154_st	1.06	0.712399	1.03	0.80553	1.17	0.017521
hsa-miR-3155_st	1.02	0.891899	1.08	0.308268	-1.01	0.963374
hsa-miR-3155b_st	1.01	0.648405	-1.14	0.355417	1.03	0.651675
hsa-miR-3156-3p_st	-1	0.790345	1.01	0.37382	1.01	0.566374
hsa-miR-3156-5p_st	1.14	0.004906	1.06	0.163588	1.12	0.171391
hsa-miR-3157-3p_st	-1	0.604391	1.21	0.122155	-1.18	0.351901
hsa-miR-3157-5p_st	-1.01	0.508965	1.06	0.581315	1.01	0.988078
hsa-miR-3158-3p_st	-1.04	0.643228	-1.02	0.74804	-1.1	0.289532
hsa-miR-3158-5p_st	-1	0.712995	1.02	0.604386	1.08	0.72951
hsa-miR-3159_st	-1.03	0.912713	1.02	0.231068	1.05	0.222707
hsa-miR-3160-3p_st	-1.04	0.588816	1.05	0.562199	-1.05	0.770139
hsa-miR-3160-5p_st	-1.02	0.772193	1.03	0.920647	1.04	0.897871
hsa-miR-3161_st	1.02	0.747636	-1.02	0.703496	1.02	0.368411
hsa-miR-3162-3p_st	-1.06	0.926161	1.17	0.073183	-1.08	0.200905
hsa-miR-3162-5p_st	-1.02	0.588444	-1.08	0.837047	1.03	0.40752
hsa-miR-3163_st	1.12	0.147691	-1.02	0.350514	1.01	0.868106
hsa-miR-3164_st	1.05	0.601661	-1.02	0.325644	1	0.648644
hsa-miR-3165_st	-1.04	0.855285	-1.02	0.716665	-1.02	0.859996
hsa-miR-3166_st	-1.09	0.691863	-1.11	0.144442	-1.02	0.750442
hsa-miR-3167_st	1.05	0.124497	1.03	0.505433	1.04	0.04905
hsa-miR-3168_st	-1.01	0.52796	-1.07	0.332547	-1.02	0.518451
hsa-miR-3169_st	-1.07	0.058043	1.1	0.283346	-1.04	0.312108
hsa-miR-3170_st	-1	0.858649	1.07	0.160783	1.01	0.573159
hsa-miR-3171_st	-1.11	0.00699	1.07	0.212836	1	0.491411
hsa-miR-3173-3p_st	-1.05	0.351414	1.18	0.004092	1.04	0.308398
hsa-miR-3173-5p_st	1.04	0.783495	1.1	0.112887	1.08	0.099807
hsa-miR-3174_st	-1.07	0.980087	-1.02	0.297279	1.13	0.03231
hsa-miR-3175_st	-1.04	0.732653	-1.05	0.200308	1.02	0.795959
hsa-miR-3176_st	-1.02	0.690107	-1.04	0.311682	-1	0.989961
hsa-miR-3177-3p_st	1.01	0.698957	1.01	0.940385	1.06	0.378039
hsa-miR-3177-5p_st	-1.13	0.065884	1.03	0.776268	-1.04	0.429287
hsa-miR-3178_st	-1.17	0.229847	-1.04	0.721926	-1.08	0.288503
hsa-miR-3179_st	-1.01	0.803865	-1.03	0.286725	-1.11	0.164224
hsa-miR-3180_st	1.1	0.135911	1.03	0.608663	-1.03	0.633141
hsa-miR-3180-3p_st	-1.04	0.655898	-1.07	0.884632	1.02	0.762256
hsa-miR-3180-5p_st	-1.1	0.78126	-1.03	0.346376	-1.07	0.160307
hsa-miR-3181_st	1.04	0.451658	1.01	0.828624	-1.02	0.957323
hsa-miR-3182_st	-1.01	0.725724	-1.11	0.857065	1.02	0.650358
hsa-miR-3183_st	1.07	0.671283	1.03	0.518836	1	0.929579
hsa-miR-3184_st	1	0.754622	1.01	0.656926	-1.04	0.787211
hsa-miR-3185_st	-1.1	0.522311	-1.23	0.374685	-1.19	0.089199
hsa-miR-3186-3p_st	-1.08	0.87526	-1.03	0.822586	1.14	0.267231
hsa-miR-3186-5p_st	-1.03	0.569933	1.02	0.804328	1.03	0.965269
hsa-miR-3187-3p_st	-1	0.65346	1.09	0.218277	1.02	0.460907
hsa-miR-3187-5p_st	1	0.814477	-1.04	0.927341	1.09	0.344206
hsa-miR-3188_st	-1.01	0.546617	-1	0.919686	-1.03	0.662831
hsa-miR-3189-3p_st	1.05	0.392613	-1.04	0.140432	-1.02	0.516682
hsa-miR-3189-5p_st	-1	0.341036	-1.01	0.773085	-1.02	0.541681
hsa-miR-3190_st	1.13	0.111468	1.05	0.601371	-1.02	0.683602
hsa-miR-3191_st	1.01	0.88716	-1.02	0.728885	-1.01	0.957631
hsa-miR-3192_st	1.01	0.909546	-1.03	0.582722	-1.02	0.789239
hsa-miR-3193_st	-1	0.972942	-1.04	0.861489	-1.03	0.515655
hsa-miR-3194-3p_st	-1.01	0.91738	1	0.710672	1.04	0.795649
hsa-miR-3194-5p_st	1.15	0.447973	-1.03	0.236597	1.01	0.612728
hsa-miR-3195_st	1.05	0.485832	1.01	0.508551	1.08	0.188881
hsa-miR-3196_st	1.53	0.338771	1.43	0.819505	-2.65	0.691054
hsa-miR-3197_st	1.15	0.440087	1.06	0.979241	1.09	0.256516
hsa-miR-3198_st	1.1	0.052346	-1.01	0.412013	-1.01	0.739325
hsa-miR-3199_st	-1.02	0.537729	-1.01	0.429952	-1.01	0.460188
hsa-miR-31-star_st	1.07	0.098308	1	0.760585	1.01	0.669569
hsa-miR-32_st	1.04	0.838703	1.04	0.408147	-1.02	0.771354
hsa-miR-3200-3p_st	-1.08	0.335899	1.01	0.373506	-1.02	0.51214
hsa-miR-3200-5p_st	-1.01	0.982131	1.1	0.834539	-1.05	0.677805
hsa-miR-3201_st	-1.32	0.299413	1.02	0.327283	1.42	0.398385
hsa-miR-3202_st	1.16	0.093752	1.02	0.940129	1.09	0.568218
hsa-miR-320a_st	2.05	0.006116	1.51	0.543369	1.27	0.364571
hsa-miR-320b_st	2.37	0.005371	1.6	0.540234	1.2	0.608888
hsa-miR-320c_st	2.09	0.009296	1.47	0.559279	1.22	0.5263
hsa-miR-320d_st	2.4	0.057679	1.77	0.958985	1.67	0.415189
hsa-miR-320e_st	1.78	0.309546	1.64	0.475567	4.03	0.627212
hsa-miR-323-3p_st	-1.05	0.146541	1.01	0.951323	-1.01	0.541399
hsa-miR-323-5p_st	-1.07	0.721551	-1.02	0.79455	1.1	0.031609
hsa-miR-323b-3p_st	-1	0.837079	1.01	0.703309	-1.05	0.611556
hsa-miR-323b-5p_st	1.07	0.196458	1.08	0.453758	1.08	0.365916
hsa-miR-324-3p_st	-1.05	0.485371	-1.22	0.898367	-1.17	0.60755
hsa-miR-324-5p_st	-1.06	0.8252	1.26	0.37254	1.02	0.767715
hsa-miR-325_st	1.03	0.710547	1.03	0.9769	1.11	0.349111
hsa-miR-326_st	1.04	0.329711	1.04	0.202458	-1.02	0.592282
hsa-miR-328_st	-1.01	0.744485	1.04	0.989395	-1.06	0.248606
hsa-miR-329_st	-1.02	0.737107	1.03	0.14365	1.02	0.520998
hsa-miR-32-star_st	1	0.909968	-1.06	0.471776	-1.03	0.765387
hsa-miR-330-3p_st	1.12	0.077665	1.05	0.126869	1.05	0.531916
hsa-miR-330-5p_st	-1.03	0.19461	-1.04	0.267306	-1.02	0.655339
hsa-miR-331-3p_st	1.08	0.10473	-1.01	0.904584	1.06	0.264789
hsa-miR-331-5p_st	-1.01	0.272004	-1.08	0.257152	-1.02	0.334535
hsa-miR-335_st	1.03	0.550489	1.09	0.864416	1.1	0.85439
hsa-miR-335-star_st	1.2	0.307761	1.12	0.386061	1.01	0.483928
hsa-miR-337-3p_st	1.01	0.540057	1.03	0.631528	1.04	0.148786
hsa-miR-337-5p_st	-1.37	0.146616	-1.14	0.589148	-1.25	0.221096
hsa-miR-338-3p_st	1.04	0.025738	-1.06	0.864445	1.01	0.037692
hsa-miR-338-5p_st	-1.06	0.145852	1.04	0.540512	1.02	0.841781
hsa-miR-339-3p_st	-1.22	0.489078	1.09	0.513313	-1.16	0.50481
hsa-miR-339-5p_st	-1.1	0.755196	1.04	0.342401	-1.03	0.994598
hsa-miR-33a_st	-1.01	0.778177	1.02	0.275703	-1	0.719053
hsa-miR-33a-star_st	-1.1	0.063805	1.01	0.305673	-1.01	0.728529
hsa-miR-33b_st	-1.05	0.621031	1.01	0.494283	-1.1	0.09159
hsa-miR-33b-star_st	-1.01	0.540252	1.02	0.590598	-1.06	0.562893
hsa-miR-340_st	1.1	0.278634	1.04	0.359014	1.03	0.54764
hsa-miR-340-star_st	1.09	0.199753	1.11	0.02499	-1	0.974391
hsa-miR-342-3p_st	-4.03	0.2065	-3.27	0.150383	-4.73	0.153818
hsa-miR-342-5p_st	-1.07	0.304374	-1.02	0.569351	-1.06	0.512425
hsa-miR-345_st	-1.06	0.791248	1.04	0.646785	-1.11	0.511894
hsa-miR-346_st	1.02	0.779626	1.02	0.429806	1.02	0.659206
hsa-miR-34a_st	-1.1	0.103994	-1	0.636813	-1.01	0.44651
hsa-miR-34a-star_st	1.08	0.414448	1.08	0.735347	-1.03	0.666981
hsa-miR-34b_st	1.01	0.929064	1.02	0.942751	1.07	0.241352
hsa-miR-34b-star_st	-1.04	0.616703	-1.09	0.169435	-1.06	0.385534
hsa-miR-34c-3p_st	1.02	0.183671	1.05	0.601894	-1.04	0.399556
hsa-miR-34c-5p_st	-1.05	0.349598	-1	0.45405	-1.02	0.918019
hsa-miR-3529_st	-1.09	0.313202	1.04	0.832592	1.01	0.632805
hsa-miR-3545-3p_st	1.18	0.160766	1.04	0.786103	1.01	0.921238
hsa-miR-3545-5p_st	1.01	0.887038	-1.06	0.238249	1.02	0.441664
hsa-miR-3591-3p_st	1.05	0.560559	1.07	0.710987	1.02	0.706428
hsa-miR-3591-5p_st	-1.13	0.076923	1.03	0.472251	1.1	0.086069
hsa-miR-3605-3p_st	-1	0.793922	1.04	0.143729	1.11	0.121274
hsa-miR-3605-5p_st	1.05	0.629442	1	0.763506	-1.04	0.43625
hsa-miR-3606_st	-1.03	0.642905	1.09	0.902447	-1.04	0.777204
hsa-miR-3607-3p_st	-1.06	0.285974	1.08	0.188573	1.13	0.015491
hsa-miR-3607-5p_st	-1.01	0.313576	-1.02	0.260408	-1.06	0.347447
hsa-miR-3609_st	-1	0.483457	-1.06	0.383621	1.13	0.009894
hsa-miR-3610_st	1.09	0.230969	1.01	0.777667	-1.06	0.943237
hsa-miR-3611_st	-1.05	0.362674	1.03	0.584562	1.06	0.543368
hsa-miR-3612_st	-1.02	0.721393	1	0.691635	1.02	0.939339
hsa-miR-3613-3p_st	-1.03	0.440881	1.95	0.243797	2.91	0.350158
hsa-miR-3613-5p_st	2.09	0.250293	1.34	0.878062	1.11	0.573265
hsa-miR-361-3p_st	-1.02	0.884914	1.01	0.788827	-1.05	0.36134
hsa-miR-3614-3p_st	-1.03	0.565156	1.01	0.986543	1.07	0.372463
hsa-miR-3614-5p_st	-1.18	0.105704	-1.03	0.482091	1	0.711642
hsa-miR-3615_st	1.08	0.98848	1.13	0.376045	1.08	0.862859
hsa-miR-361-5p_st	1.62	0.523214	1.63	0.782426	2.07	0.629094
hsa-miR-3616-3p_st	1.05	0.300185	-1	0.518669	1.09	0.06293
hsa-miR-3616-5p_st	1.01	0.560858	1.04	0.815342	-1.01	0.245771
hsa-miR-3617_st	1.07	0.936886	1.08	0.082997	1.06	0.660157
hsa-miR-3618_st	1.01	0.995959	-1	0.541158	1.14	0.021118
hsa-miR-3619-3p_st	1.06	0.715421	1.08	0.698722	-1.02	0.392728
hsa-miR-3619-5p_st	1.06	0.485185	-1.07	0.806815	-1.09	0.71217
hsa-miR-3620_st	1.06	0.709313	1.06	0.575395	1.02	0.97172
hsa-miR-3621_st	-1.03	0.412508	1.01	0.675448	1.02	0.690847
hsa-miR-3622a-3p_st	-1.05	0.74476	1.08	0.146434	-1.01	0.638704
hsa-miR-3622a-5p_st	1.08	0.350067	-1.01	0.382621	1.06	0.237456
hsa-miR-3622b-3p_st	-1.02	0.409512	1.07	0.622744	-1	0.840295
hsa-miR-3622b-5p_st	1.11	0.921054	1.04	0.699307	1.08	0.929069
hsa-miR-362-3p_st	1.07	0.510608	1.05	0.548526	1.02	0.974932
hsa-miR-362-5p_st	1.07	0.570817	1.1	0.113883	-1.03	0.529589
hsa-miR-363_st	-8.42	0.012307	-1.87	0.47087	-9.56	0.061215
hsa-miR-363-star_st	-1.12	0.046985	-1.07	0.207289	-1.03	0.557477
hsa-miR-3646_st	1.21	0.002746	1.02	0.543094	1.12	0.148357
hsa-miR-3647-3p_st	1.08	0.235174	1.1	0.248357	1.15	0.209358
hsa-miR-3647-5p_st	1.08	0.499979	-1.07	0.32497	-1.01	0.769431
hsa-miR-3648_st	1.03	0.383631	1	0.984698	1.11	0.406166
hsa-miR-3649_st	1.03	0.516864	1.01	0.803576	1.01	0.464885
hsa-miR-365_st	-1.05	0.179957	1.03	0.797834	1.05	0.532817
hsa-miR-3650_st	-1.02	0.958788	-1.02	0.594722	-1	0.769685
hsa-miR-3651_st	-1.01	0.43708	1.11	0.421789	1.08	0.032005
hsa-miR-3652_st	1.09	0.215273	-1.06	0.176724	-1.02	0.419194
hsa-miR-3653_st	1.2	0.048901	1.04	0.654813	-1.05	0.770367
hsa-miR-3654_st	1.05	0.09198	-1.15	0.042122	-1.1	0.26512
hsa-miR-3655_st	1.03	0.253042	-1.06	0.692411	1.04	0.181313
hsa-miR-3656_st	1.14	0.547949	-1.6	0.634124	-1.48	0.806093
hsa-miR-3657_st	-1.14	0.301938	-1.03	0.606663	-1.18	0.039881
hsa-miR-3658_st	-1.03	0.789222	-1.05	0.535229	1.02	0.129761
hsa-miR-3659_st	1.11	0.031922	1.01	0.750598	1.01	0.841434
hsa-miR-365-star_st	1.1	0.393548	-1.03	0.295176	1.01	0.700613
hsa-miR-3660_st	-1.09	0.957454	-1.08	0.543432	-1.05	0.942719
hsa-miR-3661_st	1.08	0.178823	-1.03	0.502383	1.04	0.515331
hsa-miR-3662_st	-1.01	0.693608	1.03	0.896259	-1.04	0.16032
hsa-miR-3663-3p_st	1.03	0.972437	1.15	0.146921	1.11	0.139314
hsa-miR-3663-5p_st	1.02	0.840156	1.08	0.154585	1.03	0.488085
hsa-miR-3664-3p_st	1.08	0.271172	1.02	0.329783	1.06	0.171911
hsa-miR-3664-5p_st	1.09	0.307595	1.06	0.500133	-1.06	0.420798
hsa-miR-3665_st	1.23	0.026121	1.32	0.493534	-1.42	0.516335
hsa-miR-3666_st	1.09	0.734405	1.02	0.893967	1.17	0.661023
hsa-miR-3667-3p_st	-1.07	0.185321	-1.03	0.779107	-1.04	0.859596
hsa-miR-3667-5p_st	-1.04	0.910692	1.08	0.223057	-1.06	0.398261
hsa-miR-3668_st	1.03	0.573606	1.21	0.027668	-1.01	0.624838
hsa-miR-3669_st	1.12	0.404466	-1.08	0.871381	1.14	0.198001
hsa-miR-367_st	-1.14	0.027717	1.03	0.938245	-1.06	0.096492
hsa-miR-3670_st	-1.06	0.765307	-1.04	0.667913	1.01	0.550835
hsa-miR-3671_st	1.02	0.910534	1	0.429056	1.04	0.491206
hsa-miR-3672_st	-1.02	0.779039	-1.02	0.583448	-1.05	0.180126
hsa-miR-3673_st	-1.01	0.60121	-1.06	0.7076	-1.01	0.813661
hsa-miR-3674_st	1.01	0.813842	1.06	0.515732	-1.07	0.112657
hsa-miR-3675-3p_st	1.12	0.056284	1.08	0.142586	1.07	0.20828
hsa-miR-3675-5p_st	-1.03	0.422515	1.01	0.86149	-1.04	0.528855
hsa-miR-3676_st	-1.22	0.003254	-1.1	0.055487	-1.07	0.321698
hsa-miR-3677-3p_st	1.09	0.120076	1.16	0.011297	-1	0.502998
hsa-miR-3677-5p_st	1.09	0.380941	1.06	0.390086	1.07	0.116385
hsa-miR-3678-3p_st	1.09	0.179886	1.03	0.528502	1.06	0.057972
hsa-miR-3678-5p_st	-1.02	0.552728	-1.04	0.977275	1.11	0.069386
hsa-miR-3679-3p_st	-1.07	0.313651	-1.04	0.532281	1.12	0.087717
hsa-miR-3679-5p_st	-1.03	0.88297	-1.12	0.276695	-1.1	0.168779
hsa-miR-367-star_st	1.04	0.362055	1.03	0.615398	1.09	0.073453
hsa-miR-3680_st	1.06	0.495868	-1.1	0.002758	-1.01	0.507004
hsa-miR-3680-star_st	-1.03	0.564871	1.02	0.41326	1.03	0.780226
hsa-miR-3681_st	-1.06	0.25696	1.04	0.57878	-1.02	0.250716
hsa-miR-3681-star_st	1.02	0.333342	1.07	0.173829	1.07	0.17219
hsa-miR-3682-3p_st	-1.05	0.157588	-1.07	0.063362	-1.01	0.612805
hsa-miR-3682-5p_st	-1.01	0.679046	1.08	0.193828	1.04	0.378759
hsa-miR-3683_st	-1.08	0.215202	-1.06	0.248688	-1.04	0.448808
hsa-miR-3684_st	1.04	0.164573	-1.03	0.519766	1.14	0.026355
hsa-miR-3685_st	-1.04	0.836705	1.03	0.855149	-1.01	0.793861
hsa-miR-3686_st	1.06	0.902911	-1	0.578417	1.09	0.150604
hsa-miR-3687_st	1.07	0.583308	-1.02	0.275293	1.02	0.560999
hsa-miR-3688-3p_st	1	0.953129	-1.12	0.233836	1.01	0.599175
hsa-miR-3688-5p_st	1.12	0.007869	-1.04	0.553129	-1.03	0.576932
hsa-miR-3689a-3p_st	-1.15	0.068249	-1.07	0.271601	-1.04	0.303725
hsa-miR-3689a-5p_st	-1.04	0.358621	-1.01	0.723327	-1.08	0.960826
hsa-miR-3689b_st	1	0.40776	-1.01	0.998758	1.05	0.145889
hsa-miR-3689b-star_st	1.01	0.900101	1.07	0.108643	-1	0.883592
hsa-miR-3689c_st	-1.01	0.971514	-1	0.567094	1.05	0.062586
hsa-miR-3689d_st	-1.04	0.469605	-1.03	0.836699	-1.06	0.533087
hsa-miR-3689e_st	-1.13	0.077558	-1.06	0.681173	-1.07	0.255901
hsa-miR-3689f_st	-1.04	0.851968	-1.02	0.637479	1.02	0.063863
hsa-miR-3690_st	1.1	0.049303	-1.01	0.546999	-1.02	0.799974
hsa-miR-3691-3p_st	1.1	0.477222	1.05	0.537033	1.07	0.317174
hsa-miR-3691-5p_st	-1.1	0.490299	-1.08	0.453698	-1.01	0.940618
hsa-miR-3692_st	1.09	0.244123	-1.04	0.238021	-1.04	0.967729
hsa-miR-3692-star_st	1.01	0.789228	-1.03	0.193557	-1.04	0.182353
hsa-miR-369-3p_st	-1.1	0.121065	-1.06	0.19997	1.03	0.478549
hsa-miR-369-5p_st	1	0.815833	1.02	0.388297	1.08	0.785622
hsa-miR-370_st	-1.01	0.502676	-1.02	0.21317	1.03	0.528617
hsa-miR-3713_st	1.01	0.533134	1.06	0.542626	1.02	0.477294
hsa-miR-371-3p_st	1.01	0.82112	1.1	0.228097	1.08	0.125346
hsa-miR-3714_st	1.02	0.813595	-1.01	0.859424	-1.02	0.985876
hsa-miR-371-5p_st	1.02	0.361287	1.16	0.021374	1.12	0.081158
hsa-miR-371b-3p_st	1.08	0.327808	1.01	0.668147	1.04	0.066991
hsa-miR-371b-5p_st	1.02	0.815284	1.07	0.165824	-1.03	0.546639
hsa-miR-372_st	1.02	0.96512	1.06	0.317018	1.07	0.483618
hsa-miR-373_st	1.01	0.359846	-1.04	0.540308	-1	0.969163
hsa-miR-373-star_st	-1.02	0.495168	-1.03	0.741167	1.01	0.871454
hsa-miR-374a_st	-1.05	0.236668	1.04	0.37867	-1.09	0.077509
hsa-miR-374a-star_st	-1.13	0.597404	-1.02	0.723426	1.01	0.98729
hsa-miR-374b_st	-1.04	0.937402	1.03	0.554449	1.01	0.065329
hsa-miR-374b-star_st	-1.1	0.826874	1.05	0.10478	1.09	0.074916
hsa-miR-374c_st	-1	0.307732	-1.02	0.658567	1.05	0.639978
hsa-miR-375_st	-1.06	0.296746	1.05	0.498696	1.09	0.685598
hsa-miR-376a_st	1.02	0.63578	-1.02	0.105698	-1.01	0.785073
hsa-miR-376a-star_st	-1.02	0.860306	1.04	0.07984	1.11	0.030627
hsa-miR-376b_st	1.04	0.439162	1.05	0.26691	-1.02	0.602626
hsa-miR-376c_st	1.01	0.637975	-1.01	0.910334	1.07	0.541733
hsa-miR-377_st	1.08	0.428431	1.11	0.181951	1.12	0.139062
hsa-miR-377-star_st	1.07	0.363728	1.05	0.372821	-1	0.322878
hsa-miR-378_st	-1.5	0.224933	1.48	0.515459	-2.47	0.419745
hsa-miR-378b_st	1.05	0.690493	-1	0.959226	1.06	0.437157
hsa-miR-378c_st	1.02	0.373227	1.35	0.549988	-1.11	0.42982
hsa-miR-378d_st	-1.06	0.500655	-1.05	0.640985	-1.04	0.592998
hsa-miR-378e_st	1.1	0.305594	-1.01	0.597402	-1.02	0.892486
hsa-miR-378f_st	-1.35	0.15077	-1.21	0.621413	-1.14	0.544994
hsa-miR-378g_st	-1.03	0.653419	1.04	0.449105	1.04	0.956208
hsa-miR-378h_st	-1.44	0.233498	-1.04	0.407251	1.34	0.350066
hsa-miR-378i_st	-1.24	0.168416	1.04	0.815742	-1.39	0.146218
hsa-miR-378-star_st	-1.09	0.048671	-1.11	0.854985	-1.05	0.798369
hsa-miR-379_st	1.14	0.56772	-1	0.460228	1.09	0.223605
hsa-miR-379-star_st	-1.04	0.196441	-1.03	0.463021	-1.02	0.306946
hsa-miR-380_st	1.01	0.659971	1.09	0.394304	-1	0.817714
hsa-miR-380-star_st	1.03	0.778841	1.05	0.08785	1.02	0.951733
hsa-miR-381_st	1.01	0.651591	-1.06	0.080357	1.01	0.696909
hsa-miR-382_st	1.01	0.173287	1.14	0.352528	1.18	0.193025
hsa-miR-383_st	1.01	0.576672	-1	0.967685	1.07	0.669077
hsa-miR-384_st	-1.07	0.561697	1.02	0.783781	-1.02	0.644078
hsa-miR-3907_st	1.1	0.025307	1.03	0.2102	1.11	0.026642
hsa-miR-3908_st	-1.03	0.699167	-1.05	0.495601	-1.05	0.25067
hsa-miR-3909_st	-1.11	0.270725	-1.12	0.240141	-1.13	0.098581
hsa-miR-3910_st	1.03	0.745922	-1.04	0.55118	1.02	0.742166
hsa-miR-3911_st	-1.01	0.698805	-1.04	0.761515	1.03	0.678629
hsa-miR-3912_st	-1.04	0.41792	1.04	0.261671	-1.07	0.160919
hsa-miR-3913-3p_st	1.04	0.171735	1.03	0.195946	-1.06	0.751154
hsa-miR-3913-5p_st	1.07	0.076477	-1	0.694057	1.12	0.030702
hsa-miR-3914_st	-1.05	0.089357	-1.07	0.220964	-1.03	0.525024
hsa-miR-3915_st	-1.01	0.471157	-1.03	0.439589	1.03	0.818117
hsa-miR-3916_st	-1.05	0.09255	-1	0.985005	-1.03	0.482608
hsa-miR-3917_st	-1.04	0.551494	1	0.897156	-1.01	0.650798
hsa-miR-3918_st	1.17	0.023524	-1.03	0.374017	-1	0.981018
hsa-miR-3919_st	-1.12	0.084372	-1.09	0.484754	1.01	0.832362
hsa-miR-3920_st	1.04	0.997959	1.04	0.841946	1.01	0.545773
hsa-miR-3921_st	1.07	0.092701	1.11	0.02826	1.08	0.060673
hsa-miR-3922-3p_st	1.07	0.590387	1.08	0.185598	1.08	0.350796
hsa-miR-3922-5p_st	-1.05	0.305803	-1.03	0.46134	-1.01	0.425677
hsa-miR-3923_st	1.01	0.601813	1.02	0.914965	1.09	0.537914
hsa-miR-3924_st	-1.02	0.446935	1.03	0.823157	1.15	0.218103
hsa-miR-3925-3p_st	-1.04	0.257212	1.02	0.368708	1.02	0.800407
hsa-miR-3925-5p_st	-1.05	0.753009	-1.06	0.168867	-1.08	0.16616
hsa-miR-3926_st	1.05	0.196158	1.06	0.062612	1	0.937215
hsa-miR-3927_st	-1.01	0.630778	1.04	0.38589	1.02	0.146506
hsa-miR-3928_st	-1.04	0.351927	-1.09	0.072904	-1.11	0.176078
hsa-miR-3929_st	1.15	0.189608	1.05	0.798148	1.05	0.476172
hsa-miR-3934_st	1.03	0.625647	-1.06	0.427722	-1	0.375547
hsa-miR-3935_st	1.02	0.941239	-1.05	0.212206	1.04	0.865388
hsa-miR-3936_st	1.1	0.082005	1.03	0.428266	-1.01	0.63803
hsa-miR-3937_st	-1.07	0.477002	-1.03	0.310117	-1.22	0.215732
hsa-miR-3938_st	-1.06	0.188356	1.01	0.709005	1.02	0.685794
hsa-miR-3939_st	1.02	0.813915	1.03	0.867859	1.01	0.997162
hsa-miR-3940-3p_st	-1.15	0.05205	1.01	0.372376	1.01	0.774864
hsa-miR-3940-5p_st	-3.18	0.818411	-1.74	0.798571	-2.59	0.226867
hsa-miR-3941_st	-1.11	0.417216	-1.08	0.067936	1.01	0.6388
hsa-miR-3942-3p_st	-1.02	0.349869	1.13	0.516816	1.02	0.598706
hsa-miR-3942-5p_st	1.03	0.807279	1.05	0.106142	1.07	0.320842
hsa-miR-3943_st	1	0.470304	1.03	0.539909	1.02	0.634653
hsa-miR-3944-3p_st	1.04	0.818007	1.06	0.815723	1.03	0.958394
hsa-miR-3944-5p_st	-1.1	0.591683	1	0.594594	-1.02	0.673928
hsa-miR-3945_st	1.01	0.339123	-1.01	0.233188	-1.01	0.714163
hsa-miR-3960_st	1.58	0.016342	1.31	0.423316	-1.02	0.411183
hsa-miR-3972_st	1.01	0.614695	-1.03	0.446629	1	0.857092
hsa-miR-3973_st	-1.05	0.693142	-1.02	0.800993	1.01	0.308822
hsa-miR-3974_st	-1.08	0.193492	1.02	0.632466	1.04	0.714187
hsa-miR-3975_st	-1.02	0.234874	1.04	0.793777	1.02	0.813769
hsa-miR-3976_st	1.02	0.661371	-1.07	0.173888	-1.05	0.229475
hsa-miR-3977_st	1	0.817755	-1.09	0.36623	-1.08	0.393304
hsa-miR-3978_st	1.17	0.094425	1.02	0.274319	1.11	0.08147
hsa-miR-409-3p_st	-1.15	0.49741	-1.19	0.358981	1.15	0.216323
hsa-miR-409-5p_st	1.01	0.81503	1.05	0.604698	1.07	0.402745
hsa-miR-410_st	-1.15	0.004978	-1.07	0.099897	1	0.806867
hsa-miR-411_st	1.12	0.048226	1.09	0.134012	1.05	0.636805
hsa-miR-411-star_st	1.09	0.276033	1	0.959216	-1.03	0.380249
hsa-miR-412_st	1	0.784895	1.01	0.433051	1.09	0.206893
hsa-miR-421_st	1	0.280695	-1.02	0.208728	-1.11	0.768251
hsa-miR-422a_st	1.03	0.393638	1.14	0.949456	1.14	0.973899
hsa-miR-423-3p_st	-1.01	0.887236	-1.28	0.815915	1.41	0.596289
hsa-miR-423-5p_st	2.14	0.144731	1.06	0.964465	-1.68	0.477822
hsa-miR-424_st	-1.22	0.093237	-1.11	0.008944	-1.02	0.344332
hsa-miR-424-star_st	1	0.658366	1.12	0.681103	-1.05	0.470449
hsa-miR-425_st	1.04	0.960689	1.04	0.426524	-1.97	0.188533
hsa-miR-4251_st	1.11	0.105784	1.04	0.625711	1.01	0.89207
hsa-miR-4252_st	-1	0.295657	1.06	0.15222	1.17	0.330919
hsa-miR-4253_st	1.03	0.352196	1.02	0.391399	1.02	0.942998
hsa-miR-4254_st	-1.04	0.408761	-1.03	0.352729	-1.09	0.139151
hsa-miR-4255_st	-1.02	0.741201	-1.14	0.194539	1.09	0.567263
hsa-miR-4256_st	1.01	0.884517	-1	0.78444	1.02	0.905669
hsa-miR-4257_st	1.08	0.059232	1.03	0.104955	1.03	0.304166
hsa-miR-4258_st	1.04	0.705932	-1.12	0.226931	-1.07	0.421615
hsa-miR-4259_st	1.04	0.861006	1.06	0.474262	1.03	0.67294
hsa-miR-425-star_st	-1.27	0.554659	1.44	0.006501	1.83	0.020664
hsa-miR-4260_st	-1.01	0.67253	1.08	0.611233	1.04	0.749317
hsa-miR-4261_st	1.05	0.588288	-1.01	0.484933	1.11	0.481455
hsa-miR-4262_st	-1.07	0.398213	1.05	0.098181	1.01	0.976495
hsa-miR-4263_st	1.01	0.584173	1.08	0.103092	-1.01	0.71496
hsa-miR-4264_st	1.03	0.569826	1	0.475505	-1.03	0.680356
hsa-miR-4265_st	1.15	0.048458	1.06	0.553884	-1.04	0.890335
hsa-miR-4266_st	-1.08	0.065628	1.1	0.521953	1.02	0.859372
hsa-miR-4267_st	1.03	0.359596	1.06	0.338196	1	0.92948
hsa-miR-4268_st	-1.05	0.704348	1.04	0.124686	1.02	0.477168
hsa-miR-4269_st	1.03	0.570775	-1.03	0.346704	1.11	0.558133
hsa-miR-4270_st	-1.15	0.360228	1.21	0.386394	-1	0.901454
hsa-miR-4271_st	-1.05	0.7165	-1.04	0.173763	-1.07	0.009077
hsa-miR-4272_st	-1.03	0.383761	1.1	0.307061	1.01	0.759422
hsa-miR-4273_st	-1	0.86173	1.02	0.903749	1.02	0.562986
hsa-miR-4274_st	-1.13	0.110972	-1.06	0.743357	1.05	0.726237
hsa-miR-4275_st	-1.1	0.00891	1.03	0.2608	1.05	0.447856
hsa-miR-4276_st	1.02	0.949381	1.04	0.500665	-1.03	0.540393
hsa-miR-4277_st	-1.01	0.641531	-1	0.733508	-1.07	0.876616
hsa-miR-4278_st	-1.04	0.209385	1.01	0.482051	-1.02	0.59834
hsa-miR-4279_st	1.01	0.318931	1.06	0.016868	-1.08	0.789207
hsa-miR-4280_st	-1.05	0.245492	1.07	0.032697	1.02	0.263156
hsa-miR-4281_st	-1.48	0.557982	-1.38	0.575936	-1.11	0.723323
hsa-miR-4282_st	1.07	0.143848	1.05	0.130868	1.11	0.051174
hsa-miR-4283_st	-1.03	0.701379	-1.1	0.17056	-1.06	0.434027
hsa-miR-4284_st	1.04	0.417736	1.01	0.67611	-1.02	0.405841
hsa-miR-4285_st	-1.02	0.968059	1.04	0.130031	1.08	0.077368
hsa-miR-4286_st	1.06	0.323988	-1.03	0.736493	-1.06	0.673659
hsa-miR-4287_st	-1.08	0.098269	-1.05	0.964522	1	0.185692
hsa-miR-4288_st	-1.08	0.735257	1.01	0.919538	-1.09	0.467767
hsa-miR-4289_st	-1.06	0.286064	-1.02	0.819804	1.01	0.521843
hsa-miR-429_st	-1.19	0.169616	-1.03	0.444605	1	0.771117
hsa-miR-4290_st	1.03	0.598447	1.12	0.035612	1.01	0.940211
hsa-miR-4291_st	-1.01	0.663422	-1.07	0.09618	1	0.493141
hsa-miR-4292_st	-1.03	0.589669	1.1	0.175729	1.07	0.446528
hsa-miR-4293_st	1.08	0.528284	-1.08	0.639235	-1.01	0.435432
hsa-miR-4294_st	1	0.265965	1.03	0.34838	1.05	0.115657
hsa-miR-4295_st	1.11	0.233203	-1.03	0.168848	1.03	0.795801
hsa-miR-4296_st	1.08	0.116863	-1.05	0.183652	-1	0.632237
hsa-miR-4297_st	1.23	0.037707	-1.02	0.788134	1.01	0.650144
hsa-miR-4298_st	1.19	0.037373	1.06	0.387774	-1.04	0.839494
hsa-miR-4299_st	1.01	0.869093	-1.03	0.705254	-1.09	0.125192
hsa-miR-4300_st	-1.02	0.776173	1.16	0.023128	-1	0.195194
hsa-miR-4301_st	-1.05	0.302515	-1.03	0.28702	-1.11	0.098749
hsa-miR-4302_st	1.21	0.019726	-1.04	0.650913	-1.03	0.594515
hsa-miR-4303_st	1.03	0.718535	1.06	0.77148	1.11	0.222214
hsa-miR-4304_st	1.02	0.518432	1.01	0.385416	1.02	0.964733
hsa-miR-4305_st	1.01	0.898862	1.02	0.650199	1.01	0.511263
hsa-miR-4306_st	-3.27	0.137682	-1.37	0.503499	-3.44	0.250559
hsa-miR-4307_st	-1.04	0.305434	-1.06	0.096941	1.03	0.605823
hsa-miR-4308_st	1.02	0.774554	1.03	0.572004	1.01	0.998338
hsa-miR-4309_st	1.13	0.126808	1	0.966784	-1.03	0.683217
hsa-miR-431_st	1.11	0.468149	1.02	0.678329	1.05	0.828706
hsa-miR-4310_st	1.12	0.353721	1	0.428554	1.08	0.030847
hsa-miR-4311_st	1.12	0.163439	-1.03	0.521495	1	0.807106
hsa-miR-4312_st	-1.13	0.063429	-1.08	0.771705	-1.18	0.082691
hsa-miR-4313_st	1.05	0.170158	-1.01	0.593274	-1.03	0.626224
hsa-miR-4314_st	1.12	0.480029	-1.06	0.503969	-1.02	0.920158
hsa-miR-4315_st	-1.09	0.018348	-1.07	0.195207	1.06	0.436357
hsa-miR-4316_st	1.02	0.90705	-1.01	0.516858	1.11	0.33209
hsa-miR-4317_st	-1.36	0.986088	-1.38	0.878486	-1.32	0.857546
hsa-miR-4318_st	-1.02	0.826943	1.02	0.447158	1.07	0.159406
hsa-miR-4319_st	1	0.651454	1.01	0.655877	1.08	0.629023
hsa-miR-431-star_st	1.07	0.299082	1.07	0.176977	1.16	0.12226
hsa-miR-432_st	1.07	0.108788	-1.15	0.511212	1.14	0.283254
hsa-miR-4320_st	1.04	0.834493	-1.05	0.343594	-1.02	0.955254
hsa-miR-4321_st	1.02	0.881303	1.04	0.975682	-1	0.512309
hsa-miR-4322_st	-1.02	0.3582	1	0.603135	-1.04	0.208202
hsa-miR-4323_st	1	0.801887	1.03	0.620806	-1.04	0.342884
hsa-miR-4324_st	1.04	0.849969	-1.07	0.196007	1.02	0.802003
hsa-miR-4325_st	1.04	0.303742	1.03	0.475927	1.02	0.582467
hsa-miR-4326_st	1.02	0.588952	1.02	0.946199	-1.04	0.567102
hsa-miR-4327_st	-1.04	0.754719	-1.02	0.598547	1.13	0.069261
hsa-miR-4328_st	-1.16	0.009252	-1.02	0.92528	-1	0.564319
hsa-miR-4329_st	1.1	0.025722	1.15	0.051527	-1.03	0.300022
hsa-miR-432-star_st	-1.08	0.075184	1.08	0.032053	-1.03	0.593574
hsa-miR-433_st	-1.11	0.27094	-1.03	0.477287	1.06	0.061568
hsa-miR-4330_st	-1.08	0.868764	-1.04	0.443722	-1.03	0.575226
hsa-miR-4417_st	-1.03	0.314875	-1.05	0.496551	-1.03	0.296775
hsa-miR-4418_st	-1.02	0.916956	1.01	0.903122	1.08	0.311466
hsa-miR-4419a_st	1.07	0.834484	1.05	0.951714	1.09	0.617646
hsa-miR-4419b_st	-1.05	0.919087	-1.06	0.198126	-1.03	0.568869
hsa-miR-4420_st	-1.06	0.982552	1	0.548438	-1.11	0.057603
hsa-miR-4421_st	1.24	0.008871	1.11	0.18571	1.17	0.061602
hsa-miR-4422_st	1.15	0.026189	1.06	0.206075	1.07	0.029693
hsa-miR-4423-3p_st	1.16	0.530231	-1.12	0.280874	-1.07	0.57769
hsa-miR-4423-5p_st	1.07	0.300311	1.05	0.334948	1	0.616728
hsa-miR-4424_st	-1.07	0.194915	-1.14	0.048829	-1.14	0.003374
hsa-miR-4425_st	-1.01	0.710261	-1.05	0.981813	1.01	0.948375
hsa-miR-4426_st	1	0.5056	1.04	0.262405	-1.01	0.998814
hsa-miR-4427_st	-1.05	0.630691	-1.05	0.557918	-1.04	0.382967
hsa-miR-4428_st	1.15	0.01135	-1.05	0.34622	1.05	0.088346
hsa-miR-4429_st	1.62	0.326521	1.16	0.961373	3.02	0.537215
hsa-miR-4430_st	-1.06	0.566785	-1.06	0.641121	1.11	0.033538
hsa-miR-4431_st	1.21	0.008006	1	0.882259	1.12	0.034847
hsa-miR-4432_st	1.05	0.873433	1.04	0.897472	1.05	0.86435
hsa-miR-4433_st	-1.06	0.706153	1.13	0.740434	-1.1	0.263092
hsa-miR-4434_st	1.07	0.059752	1	0.706219	1	0.370267
hsa-miR-4435_st	1.06	0.729098	-1.04	0.242208	-1.09	0.129462
hsa-miR-4436a_st	1	0.587129	1.05	0.513412	1.01	0.60224
hsa-miR-4436b-3p_st	1.13	0.119336	-1.03	0.185726	-1.06	0.179085
hsa-miR-4436b-5p_st	-1.02	0.807767	1.21	0.150941	1.03	0.877528
hsa-miR-4437_st	-1.01	0.648871	1.06	0.59128	1.03	0.705502
hsa-miR-4438_st	1.08	0.44121	-1.02	0.710287	1.02	0.58678
hsa-miR-4439_st	1.11	0.129967	1.11	0.096364	1.12	0.061388
hsa-miR-4440_st	1.12	0.771851	1.08	0.452252	-1.05	0.472027
hsa-miR-4441_st	-1.01	0.839515	1.02	0.425331	-1	0.957194
hsa-miR-4442_st	-1.07	0.890365	1	0.737939	-1.01	0.725572
hsa-miR-4443_st	-1.32	0.226139	1.11	0.644833	-1.23	0.206256
hsa-miR-4444_st	1	0.934448	-1.08	0.231737	-1.06	0.42473
hsa-miR-4445_st	-1.07	0.231005	-1.06	0.204825	-1.11	0.064057
hsa-miR-4445-star_st	1.17	0.435519	1.11	0.464208	1.06	0.502833
hsa-miR-4446-3p_st	-1.02	0.427761	-1.03	0.32358	-1.03	0.50871
hsa-miR-4446-5p_st	1.02	0.204648	1.07	0.048676	1.04	0.481229
hsa-miR-4447_st	-1.04	0.711439	1.01	0.698516	-1.09	0.105013
hsa-miR-4448_st	1.18	0.078189	1.03	0.713018	1.01	0.276163
hsa-miR-4449_st	1.06	0.319038	1.05	0.353377	-1.02	0.64077
hsa-miR-4450_st	1.11	0.191398	1.09	0.619653	1.08	0.741763
hsa-miR-4451_st	-1.14	0.280859	1.01	0.520322	1.07	0.592268
hsa-miR-4452_st	1.02	0.966559	-1.01	0.269341	1.11	0.447129
hsa-miR-4453_st	1.07	0.551554	1.06	0.18386	1.04	0.253295
hsa-miR-4454_st	-1.35	0.706076	-1.27	0.645602	1.8	0.913931
hsa-miR-4455_st	-1.08	0.388514	-1.04	0.304573	1.05	0.169973
hsa-miR-4456_st	1.06	0.781742	1.03	0.916077	1.14	0.268427
hsa-miR-4457_st	1.07	0.385559	1.03	0.706491	-1.04	0.583276
hsa-miR-4458_st	1.17	0.19965	-1	0.654151	-1.04	0.642786
hsa-miR-4459_st	1.01	0.863404	-1.06	0.801884	-1.01	0.985959
hsa-miR-4460_st	1.08	0.069013	-1.01	0.904436	1.05	0.18338
hsa-miR-4461_st	1.04	0.318857	1.04	0.080742	1.03	0.474816
hsa-miR-4462_st	-1.04	0.290251	1.08	0.122689	1.05	0.071399
hsa-miR-4463_st	1.09	0.249812	1.3	0.371793	1.03	0.84642
hsa-miR-4464_st	1.08	0.308736	1.02	0.591267	-1.01	0.842212
hsa-miR-4465_st	-1.08	0.231579	-1.02	0.52448	-1.13	0.715298
hsa-miR-4466_st	1.21	0.575842	-1.34	0.240577	-1.38	0.619545
hsa-miR-4467_st	-1.22	0.329579	-1.12	0.789675	-1.59	0.245124
hsa-miR-4468_st	-1.09	0.511627	1.05	0.476212	-1.01	0.857395
hsa-miR-4469_st	1.04	0.096625	1.05	0.421796	1.09	0.521388
hsa-miR-4470_st	1.13	0.264659	-1.08	0.172565	1.1	0.81882
hsa-miR-4471_st	-1.01	0.78158	1.09	0.500055	1.03	0.711268
hsa-miR-4472_st	1.05	0.72057	1.06	0.063996	-1.01	0.847076
hsa-miR-4473_st	1.01	0.940133	1.01	0.971431	1	0.836249
hsa-miR-4474-3p_st	1.17	0.074982	-1.05	0.417917	1.05	0.368609
hsa-miR-4474-5p_st	-1.14	0.082716	-1.01	0.879963	1.07	0.431213
hsa-miR-4475_st	1.01	0.977942	1.06	0.512968	1.03	0.566652
hsa-miR-4476_st	1.06	0.176266	-1.03	0.760471	1.09	0.963968
hsa-miR-4477a_st	-1.09	0.07999	-1.02	0.724912	1.1	0.00705
hsa-miR-4477b_st	1.1	0.113098	-1.03	0.159333	1.03	0.406495
hsa-miR-4478_st	1	0.446744	1.01	0.961481	-1	0.555249
hsa-miR-4479_st	1.02	0.404045	-1	0.646428	1.01	0.435938
hsa-miR-448_st	1.06	0.439192	-1.06	0.035296	1.02	0.929245
hsa-miR-4480_st	-1.06	0.912113	-1.09	0.29695	-1.18	0.095713
hsa-miR-4481_st	1.03	0.545774	1.02	0.465341	1.16	0.035772
hsa-miR-4482_st	-1.02	0.906492	1.03	0.679424	-1.02	0.798188
hsa-miR-4483_st	1.04	0.416209	1.02	0.432316	-1.05	0.313512
hsa-miR-4484_st	-1.01	0.954017	1.29	0.205847	-1.02	0.587666
hsa-miR-4485_st	1.13	0.083006	1.05	0.258115	1.06	0.32783
hsa-miR-4486_st	-1.07	0.358167	-1.04	0.662822	-1.03	0.416753
hsa-miR-4487_st	-2.73	0.551796	1.29	0.520925	1.33	0.577603
hsa-miR-4488_st	1.91	0.218809	-1.07	0.46504	-1.56	0.613711
hsa-miR-4489_st	-1	0.811043	-1.05	0.216507	-1.02	0.601736
hsa-miR-4490_st	-1.01	0.639919	1.03	0.534489	-1.01	0.588894
hsa-miR-4491_st	-1.04	0.237067	-1.07	0.249113	-1.04	0.362091
hsa-miR-4492_st	-1.11	0.857549	-1.23	0.860872	-1.53	0.359696
hsa-miR-4493_st	-1.07	0.985646	1.03	0.465169	1.06	0.192715
hsa-miR-4494_st	-1.04	0.238528	-1.07	0.255941	1.05	0.503626
hsa-miR-4495_st	1.04	0.285877	-1.01	0.288732	1	0.919952
hsa-miR-4496_st	1.03	0.659642	1.11	0.774858	1.07	0.2964
hsa-miR-4497_st	1.1	0.99891	-1.84	0.202575	1.35	0.461442
hsa-miR-4498_st	1.15	0.003856	1.04	0.243293	1.08	0.047469
hsa-miR-4499_st	1.12	0.128395	-1.06	0.068444	1.06	0.112969
hsa-miR-449a_st	-1.02	0.808686	-1.05	0.458742	1.02	0.514326
hsa-miR-449b_st	-1.02	0.868954	-1.04	0.532531	1.02	0.810105
hsa-miR-449b-star_st	-1.03	0.61174	1.04	0.92377	1.04	0.540736
hsa-miR-449c_st	-1.02	0.719289	1.03	0.687361	-1.01	0.858723
hsa-miR-449c-star_st	1.04	0.687827	1.01	0.868469	-1.01	0.537675
hsa-miR-4500_st	-1.14	0.333141	-1.02	0.916973	1.03	0.622486
hsa-miR-4501_st	1.06	0.444435	1.05	0.764829	1.07	0.863771
hsa-miR-4502_st	-1.04	0.096167	1	0.935858	1.06	0.711709
hsa-miR-4503_st	1.06	0.399524	1.04	0.989775	1.12	0.339347
hsa-miR-4504_st	-1.05	0.102404	-1.13	0.016181	-1.04	0.515131
hsa-miR-4505_st	-1.02	0.192616	-1.12	0.687286	-1.29	0.559349
hsa-miR-4506_st	1.18	0.034786	1.11	0.021676	1.13	0.036841
hsa-miR-4507_st	-1.45	0.230275	1.73	0.154509	-1.21	0.855606
hsa-miR-4508_st	-1.25	0.317857	-1.71	0.339811	-1.47	0.60429
hsa-miR-4509_st	-1.02	0.707697	-1.08	0.734683	-1.05	0.454865
hsa-miR-450a_st	1.08	0.05747	-1.03	0.40808	1.03	0.605657
hsa-miR-450b-3p_st	1.07	0.110087	1.05	0.374361	-1.03	0.66758
hsa-miR-450b-5p_st	1.02	0.224634	1.02	0.32227	1.08	0.288498
hsa-miR-451_st	-9.88	0.003346	-1.95	0.077662	-5.31	0.033748
hsa-miR-4510_st	-1.13	0.192078	-1.11	0.178514	-1.11	0.870764
hsa-miR-4511_st	-1.16	0.015817	-1.09	0.476051	-1.17	0.11156
hsa-miR-4512_st	1.07	0.371694	1.09	0.277676	1.13	0.092764
hsa-miR-4513_st	-1.01	0.355075	1.14	0.104802	1.01	0.324724
hsa-miR-4514_st	1	0.746367	-1.15	0.023555	1.02	0.505187
hsa-miR-4515_st	1.04	0.288125	-1.02	0.819566	-1.02	0.758644
hsa-miR-4516_st	1.05	0.524984	-1.53	0.425223	-2.83	0.446099
hsa-miR-4517_st	1.01	0.121686	-1.03	0.520564	1.01	0.402387
hsa-miR-4518_st	1.09	0.624813	1.03	0.749972	1.03	0.660575
hsa-miR-4519_st	1.04	0.607364	-1.06	0.286154	1.04	0.824092
hsa-miR-451b_st	-1.04	0.58156	1	0.57526	1.04	0.772863
hsa-miR-452_st	1.04	0.084806	1.01	0.625096	-1	0.755828
hsa-miR-4520a-3p_st	1.15	0.172492	1.01	0.242428	1.01	0.693108
hsa-miR-4520a-5p_st	1	0.460936	1.05	0.77608	-1.08	0.039136
hsa-miR-4520b-3p_st	1.09	0.054104	-1.03	0.919634	-1	0.564872
hsa-miR-4520b-5p_st	-1.09	0.28202	1.03	0.674934	-1.16	0.295482
hsa-miR-4521_st	-1.09	0.136189	-1.11	0.145093	-1.03	0.413698
hsa-miR-4522_st	1	0.643179	1.02	0.589346	-1.03	0.484867
hsa-miR-4523_st	1.12	0.156344	1.03	0.563725	1.02	0.586556
hsa-miR-4524_st	1.15	0.427845	-1.19	0.337071	1.15	0.364918
hsa-miR-4524-star_st	1.03	0.050877	-1.01	0.771512	1.08	0.214282
hsa-miR-4525_st	-1.02	0.590018	-1	0.980865	-1.01	0.439875
hsa-miR-4526_st	-1.05	0.364335	-1.09	0.231363	-1.06	0.413349
hsa-miR-4527_st	-1.07	0.133914	1.04	0.682199	1.05	0.759078
hsa-miR-4528_st	-1.01	0.837137	1.07	0.2049	-1.04	0.628703
hsa-miR-4529-3p_st	1.07	0.438851	1.41	0.574391	1.17	0.119943
hsa-miR-4529-5p_st	1.1	0.081847	1.03	0.463771	-1.02	0.372848
hsa-miR-452-star_st	-1.01	0.299748	1.01	0.714891	1.12	0.024431
hsa-miR-4530_st	1.01	0.202749	1.02	0.671538	-1.02	0.841894
hsa-miR-4531_st	1.01	0.191041	1.03	0.536497	1.1	0.049934
hsa-miR-4532_st	7.44	0.177336	1.8	0.890764	-4.32	0.786384
hsa-miR-4533_st	1.08	0.17042	-1	0.492886	-1	0.848269
hsa-miR-4534_st	1.01	0.694186	-1.01	0.504565	1.05	0.883469
hsa-miR-4535_st	-1.08	0.262358	1.01	0.589697	-1.06	0.32684
hsa-miR-4536_st	1.01	0.6933	1.01	0.536617	1.05	0.232547
hsa-miR-4537_st	-1.08	0.575534	-1.03	0.956527	-1.07	0.453467
hsa-miR-4538_st	1.08	0.147286	-1.04	0.638863	-1.06	0.232387
hsa-miR-4539_st	1.13	0.303908	1.07	0.866289	1.07	0.991204
hsa-miR-454_st	-1.23	0.0356	-1.07	0.471662	-1.02	0.78637
hsa-miR-4540_st	1.12	0.044308	-1.14	0.005441	1.01	0.585726
hsa-miR-454-star_st	1.01	0.384351	1.05	0.748143	-1.01	0.257846
hsa-miR-455-3p_st	8.09	0.019727	1.58	0.113334	2.48	0.104092
hsa-miR-455-5p_st	1.15	0.092013	1.05	0.082503	1.03	0.605418
hsa-miR-4632_st	1.17	0.002532	1.04	0.206569	1.11	0.053416
hsa-miR-4633-3p_st	1.01	0.157669	1	0.391149	1.06	0.316957
hsa-miR-4633-5p_st	-1.18	0.063988	1.08	0.245295	1.12	0.176855
hsa-miR-4634_st	-1.03	0.713001	1.04	0.923976	1.03	0.820593
hsa-miR-4635_st	1.06	0.723825	1.03	0.247094	-1.01	0.857088
hsa-miR-4636_st	-1.05	0.626698	-1.02	0.78682	1.09	0.219734
hsa-miR-4637_st	-1.11	0.159308	-1.05	0.318301	-1	0.969709
hsa-miR-4638-3p_st	-1.05	0.905145	1.03	0.310973	1.09	0.205366
hsa-miR-4638-5p_st	1.07	0.31285	1.07	0.925549	1.07	0.034963
hsa-miR-4639-3p_st	1.09	0.585017	1.01	0.608579	1.14	0.566148
hsa-miR-4639-5p_st	-1.08	0.497229	-1.15	0.282527	-1.06	0.136424
hsa-miR-4640-3p_st	-1.01	0.780596	1.03	0.451861	1.01	0.334536
hsa-miR-4640-5p_st	1.05	0.072698	1.09	0.033344	-1.02	0.620629
hsa-miR-4641_st	1.01	0.36033	1.12	0.03251	-1	0.447533
hsa-miR-4642_st	1.23	0.033204	1.07	0.616744	1.07	0.674639
hsa-miR-4643_st	1.01	0.88467	-1.04	0.233466	-1.03	0.165803
hsa-miR-4644_st	-1.11	0.149839	-1.05	0.339897	-1.01	0.663925
hsa-miR-4645-3p_st	-1.04	0.615338	-1.05	0.261828	1.08	0.086747
hsa-miR-4645-5p_st	-1	0.549808	-1.01	0.872002	1.03	0.94346
hsa-miR-4646-3p_st	-1.03	0.320323	-1.02	0.343129	1	0.683386
hsa-miR-4646-5p_st	1.1	0.146782	-1.02	0.550823	1.03	0.656125
hsa-miR-4647_st	-1	0.476473	-1.01	0.763139	1	0.346907
hsa-miR-4648_st	-1.02	0.852292	1.02	0.899329	-1.1	0.254879
hsa-miR-4649-3p_st	1.02	0.772551	1	0.84759	1.02	0.842839
hsa-miR-4649-5p_st	1.03	0.9069	1.18	0.057409	1.06	0.667435
hsa-miR-4650-3p_st	-1.01	0.175495	-1.17	0.002088	-1.02	0.427417
hsa-miR-4650-5p_st	-1.02	0.754552	-1.06	0.538177	-1.09	0.942582
hsa-miR-4651_st	-1.16	0.830283	1.69	0.077312	1.04	0.171778
hsa-miR-4652-3p_st	1.03	0.780901	-1.09	0.844001	1.11	0.145774
hsa-miR-4652-5p_st	1.01	0.842322	-1.03	0.474908	-1.02	0.575478
hsa-miR-4653-3p_st	-1.08	0.90783	-1.08	0.228009	1.06	0.229227
hsa-miR-4653-5p_st	-1.02	0.399568	1.03	0.48884	1.04	0.166741
hsa-miR-4654_st	1.09	0.445445	1.04	0.263332	-1.01	0.877766
hsa-miR-4655-3p_st	1.01	0.856552	1.03	0.890339	1	0.952304
hsa-miR-4655-5p_st	1.08	0.733821	1.11	0.488951	1.02	0.913095
hsa-miR-4656_st	1.03	0.958182	1.02	0.738264	-1.02	0.958444
hsa-miR-4657_st	1.03	0.133727	1.01	0.992321	1.03	0.252532
hsa-miR-4658_st	1.19	0.060911	1.08	0.031472	-1.05	0.579891
hsa-miR-4659a-3p_st	-1.01	0.34574	1.03	0.243695	1.05	0.693486
hsa-miR-4659a-5p_st	1.06	0.364518	1.12	0.028931	1.16	0.00893
hsa-miR-4659b-3p_st	-1.11	0.188479	-1.05	0.540026	-1.09	0.640314
hsa-miR-4659b-5p_st	-1.02	0.950189	-1.02	0.697936	1	0.868404
hsa-miR-466_st	1.04	0.136137	1.09	0.09644	1.07	0.067631
hsa-miR-4660_st	1.08	0.094198	1.02	0.893685	-1.07	0.299261
hsa-miR-4661-3p_st	1.09	0.022421	1	0.481179	-1.08	0.498707
hsa-miR-4661-5p_st	1.12	0.037653	1.13	0.110387	1.09	0.020047
hsa-miR-4662a-3p_st	-1.01	0.53187	1.15	0.29837	1.03	0.737774
hsa-miR-4662a-5p_st	1.01	0.332805	-1.11	0.203332	-1.07	0.697443
hsa-miR-4662b_st	1.04	0.67507	1.01	0.89057	1.03	0.199075
hsa-miR-4663_st	-1.04	0.945506	-1.03	0.515631	1.05	0.182852
hsa-miR-4664-3p_st	1.1	0.331426	-1.02	0.86658	1.05	0.41073
hsa-miR-4664-5p_st	-1.04	0.258931	1.08	0.874879	-1.07	0.246858
hsa-miR-4665-3p_st	-1.03	0.207235	-1.01	0.685519	1.06	0.950308
hsa-miR-4665-5p_st	1.06	0.478792	1.08	0.376119	1.02	0.803885
hsa-miR-4666-3p_st	1.03	0.974152	-1.11	0.05883	-1.05	0.099507
hsa-miR-4666-5p_st	1.05	0.374155	1.04	0.126586	1.04	0.850545
hsa-miR-4667-3p_st	1.02	0.867594	1	0.626631	1.01	0.758861
hsa-miR-4667-5p_st	1.15	0.034266	-1.03	0.758211	1.05	0.413997
hsa-miR-4668-3p_st	-1.03	0.682209	-1.03	0.994323	1.08	0.243639
hsa-miR-4668-5p_st	1.06	0.846742	2.12	0.17543	3.14	0.352424
hsa-miR-4669_st	1.12	0.028716	1.06	0.511039	1.11	0.206366
hsa-miR-4670-3p_st	1.02	0.950576	-1.11	0.080919	-1.01	0.516345
hsa-miR-4670-5p_st	1.09	0.647444	-1.14	0.271528	1.26	0.370555
hsa-miR-4671-3p_st	-1.1	0.218866	-1.03	0.55053	-1.07	0.297432
hsa-miR-4671-5p_st	1.1	0.185524	1.08	0.124267	1.07	0.248195
hsa-miR-4672_st	1.25	0.006401	1.06	0.116339	1.11	0.522878
hsa-miR-4673_st	1.05	0.985616	-1.04	0.068398	-1.01	0.583586
hsa-miR-4674_st	-1.04	0.795981	-1.11	0.909966	-1.15	0.711865
hsa-miR-4675_st	-1.07	0.767782	-1.03	0.810499	-1.07	0.869806
hsa-miR-4676-3p_st	1	0.359411	1.07	0.479504	-1.03	0.701519
hsa-miR-4676-5p_st	1.09	0.10393	-1.02	0.665468	-1.02	0.991127
hsa-miR-4677-3p_st	-1.09	0.123601	-1.05	0.318021	-1.1	0.474523
hsa-miR-4677-5p_st	-1.05	0.364815	-1	0.774113	1.1	0.294193
hsa-miR-4678_st	-1.01	0.745102	-1.03	0.241317	-1.04	0.264358
hsa-miR-4679_st	-1.08	0.298279	-1.03	0.972097	-1.01	0.327865
hsa-miR-4680-3p_st	1.06	0.044425	-1.02	0.739329	-1.05	0.804909
hsa-miR-4680-5p_st	1.03	0.875197	1.02	0.702652	-1.02	0.32335
hsa-miR-4681_st	1.06	0.774585	1.07	0.490644	1.01	0.478886
hsa-miR-4682_st	-1.02	0.33077	1.07	0.628657	-1.01	0.679062
hsa-miR-4683_st	1.07	0.144156	1.03	0.34082	1.01	0.470609
hsa-miR-4684-3p_st	1.01	0.476974	1.07	0.160591	-1.03	0.374775
hsa-miR-4684-5p_st	1.02	0.696775	1.01	0.570554	1.12	0.215653
hsa-miR-4685-3p_st	-1.05	0.347492	1.09	0.609743	1.12	0.640742
hsa-miR-4685-5p_st	1.14	0.076409	1	0.943831	1.06	0.409668
hsa-miR-4686_st	1	0.552733	-1.01	0.640433	-1.03	0.369846
hsa-miR-4687-3p_st	-1.33	0.904992	-1.79	0.44445	-3.54	0.336162
hsa-miR-4687-5p_st	1.14	0.131381	1.04	0.147178	1.09	0.319208
hsa-miR-4688_st	1.07	0.144218	-1.03	0.984983	-1.02	0.870522
hsa-miR-4689_st	1.09	0.240359	-1.03	0.279056	1.14	0.155914
hsa-miR-4690-3p_st	1.02	0.432178	1	0.540163	-1.08	0.300379
hsa-miR-4690-5p_st	-1.06	0.816601	-1.05	0.592795	1.02	0.927509
hsa-miR-4691-3p_st	-1.01	0.83253	1.02	0.956657	-1.05	0.101421
hsa-miR-4691-5p_st	1.06	0.213705	1.05	0.237335	-1.1	0.964358
hsa-miR-4692_st	1.07	0.415308	1.03	0.509203	1.04	0.44934
hsa-miR-4693-3p_st	-1.08	0.177121	-1.04	0.922657	-1.05	0.491838
hsa-miR-4693-5p_st	1.08	0.072606	-1.06	0.733878	1.09	0.004742
hsa-miR-4694-3p_st	1.14	0.009286	1.08	0.462238	1.04	0.719415
hsa-miR-4694-5p_st	1.07	0.512513	1.13	0.013968	1.04	0.19104
hsa-miR-4695-3p_st	-1	0.768152	-1	0.567429	1.01	0.457055
hsa-miR-4695-5p_st	1.29	0.104157	1.67	0.036312	1.08	0.340616
hsa-miR-4696_st	1.05	0.485283	1.02	0.430222	-1.01	0.456975
hsa-miR-4697-3p_st	-1.01	0.592428	1	0.1403	1.03	0.072774
hsa-miR-4697-5p_st	1.15	0.067578	1.05	0.178275	-1.03	0.386359
hsa-miR-4698_st	-1.05	0.647223	-1.02	0.147336	-1.06	0.353781
hsa-miR-4699-3p_st	1.02	0.733098	-1.03	0.224131	1.02	0.611264
hsa-miR-4699-5p_st	1.01	0.700125	-1.03	0.475089	1.12	0.110394
hsa-miR-4700-3p_st	-1.02	0.444261	-1.1	0.008543	1	0.840637
hsa-miR-4700-5p_st	-1.05	0.39009	-1.04	0.697348	-1.02	0.363784
hsa-miR-4701-3p_st	1	0.30814	1.05	0.215412	-1.03	0.354865
hsa-miR-4701-5p_st	1.12	0.248659	1.05	0.325936	1.06	0.650004
hsa-miR-4703-3p_st	-1.02	0.305851	1.05	0.513264	-1.05	0.465537
hsa-miR-4703-5p_st	-1.09	0.066134	1.02	0.690165	-1.04	0.252307
hsa-miR-4704-3p_st	-1.02	0.620083	-1.08	0.991368	-1.01	0.539167
hsa-miR-4704-5p_st	1.06	0.996	1.02	0.718741	-1.13	0.342712
hsa-miR-4705_st	-1.02	0.719815	-1.04	0.96178	1.1	0.100854
hsa-miR-4706_st	-1.09	0.785444	1.32	0.25908	1.29	0.265943
hsa-miR-4707-3p_st	1.16	0.17093	-1.03	0.440853	-1.06	0.188662
hsa-miR-4707-5p_st	1.77	0.093425	1.63	0.449927	-1.02	0.836621
hsa-miR-4708-3p_st	-1.11	0.720814	1.05	0.070442	-1.09	0.143228
hsa-miR-4708-5p_st	-1.07	0.996822	1.04	0.242946	-1	0.211716
hsa-miR-4709-3p_st	1.01	0.629058	1.07	0.501634	-1	0.42093
hsa-miR-4709-5p_st	1.11	0.235432	1.06	0.414456	1.03	0.459699
hsa-miR-4710_st	1.14	0.250427	-1.05	0.583886	1.06	0.631417
hsa-miR-4711-3p_st	1.05	0.321358	-1.04	0.835582	1	0.389976
hsa-miR-4711-5p_st	-1.01	0.972477	-1.06	0.877257	1	0.760891
hsa-miR-4712-3p_st	1.07	0.440301	-1.03	0.786849	1.05	0.157647
hsa-miR-4712-5p_st	-1.05	0.282535	1.05	0.402532	-1.02	0.461744
hsa-miR-4713-3p_st	1.11	0.155049	-1.05	0.740763	1	0.985372
hsa-miR-4713-5p_st	-1.14	0.893577	-1.01	0.647095	-1.01	0.735958
hsa-miR-4714-3p_st	-1.09	0.34651	-1.07	0.905132	-1.08	0.403736
hsa-miR-4714-5p_st	-1.08	0.164086	-1.03	0.28136	1.01	0.764057
hsa-miR-4715-3p_st	1.05	0.338067	1.04	0.407176	1.02	0.486007
hsa-miR-4715-5p_st	-1.02	0.779124	-1.05	0.942354	1.05	0.017122
hsa-miR-4716-3p_st	1.07	0.820942	-1.02	0.441563	-1.05	0.319964
hsa-miR-4716-5p_st	-1.04	0.4785	-1.01	0.486342	1.02	0.646134
hsa-miR-4717-3p_st	-1.03	0.604906	1.05	0.922641	1.01	0.594613
hsa-miR-4717-5p_st	1.04	0.226491	-1.04	0.618669	1.17	0.009221
hsa-miR-4718_st	1.04	0.423179	-1.11	0.015963	-1.04	0.844258
hsa-miR-4719_st	1.09	0.374547	1.03	0.79726	-1.06	0.579674
hsa-miR-4720-3p_st	-1.04	0.317403	1.09	0.609283	-1.08	0.224358
hsa-miR-4720-5p_st	1.14	0.745987	1.03	0.754934	1.16	0.080236
hsa-miR-4721_st	-1.01	0.749026	1.14	0.05612	1.04	0.928024
hsa-miR-4722-3p_st	1.08	0.31412	1.15	0.071322	1.05	0.381033
hsa-miR-4722-5p_st	1.01	0.506046	-1.02	0.763156	1.01	0.380084
hsa-miR-4723-3p_st	-1.05	0.396464	-1.02	0.678381	-1.04	0.569215
hsa-miR-4723-5p_st	1.03	0.856173	-1.07	0.22819	-1.02	0.707565
hsa-miR-4724-3p_st	-1.06	0.897401	1.14	0.011275	-1.01	0.649557
hsa-miR-4724-5p_st	1.04	0.967894	-1.02	0.850546	1.1	0.154682
hsa-miR-4725-3p_st	-1.04	0.938928	1.08	0.254571	1.03	0.313662
hsa-miR-4725-5p_st	1.03	0.656289	1.01	0.54048	-1.1	0.896391
hsa-miR-4726-3p_st	1.05	0.511612	1.04	0.163705	1.06	0.184232
hsa-miR-4726-5p_st	1.06	0.377246	1.07	0.692049	1.02	0.860949
hsa-miR-4727-3p_st	1.04	0.444194	-1.09	0.12631	-1.05	0.454515
hsa-miR-4727-5p_st	-1.05	0.923231	1.01	0.83252	-1.01	0.874092
hsa-miR-4728-3p_st	-1.12	0.207183	1.16	0.032179	1.08	0.093248
hsa-miR-4728-5p_st	1.06	0.231819	1.11	0.004443	-1.01	0.262925
hsa-miR-4729_st	-1.03	0.58875	-1.02	0.63553	-1.05	0.458971
hsa-miR-4730_st	1.04	0.203072	-1	0.280476	1.07	0.45987
hsa-miR-4731-3p_st	1.1	0.95882	1.04	0.86018	-1.07	0.44739
hsa-miR-4731-5p_st	1.06	0.594582	1.04	0.299368	1	0.853976
hsa-miR-4732-3p_st	-1.14	0.212925	-1.09	0.540442	-1.14	0.200014
hsa-miR-4732-5p_st	1.08	0.173778	1.14	0.191653	-1.04	0.080804
hsa-miR-4733-3p_st	-1.06	0.41708	-1.02	0.788062	-1.04	0.771175
hsa-miR-4733-5p_st	1.04	0.874151	1.08	0.533626	-1.02	0.196162
hsa-miR-4734_st	-1.41	0.462865	-1.21	0.90804	-1.03	0.873037
hsa-miR-4735-3p_st	-1.04	0.308712	-1.05	0.564009	1.01	0.401895
hsa-miR-4735-5p_st	1.09	0.382407	-1.01	0.660746	1.03	0.970023
hsa-miR-4736_st	-1.05	0.479171	1.01	0.588565	-1.02	0.84032
hsa-miR-4737_st	-1.01	0.905962	-1.03	0.518847	-1.08	0.345293
hsa-miR-4738-3p_st	-1.14	0.782225	-1.06	0.389168	-1.01	0.873646
hsa-miR-4738-5p_st	1.03	0.13369	1.02	0.770565	1.05	0.486087
hsa-miR-4739_st	-1.45	0.6491	-1.32	0.711692	-1.7	0.072738
hsa-miR-4740-3p_st	1.12	0.023539	1.05	0.189043	-1.02	0.67204
hsa-miR-4740-5p_st	1.06	0.127137	1.04	0.407983	-1.01	0.979705
hsa-miR-4741_st	-1.28	0.241485	-1.14	0.747394	-1.15	0.295746
hsa-miR-4742-3p_st	1.01	0.976799	1.05	0.249187	1.08	0.20648
hsa-miR-4742-5p_st	1.08	0.146998	-1.1	0.176394	1	0.976383
hsa-miR-4743_st	1.09	0.079128	1.07	0.296717	1.1	0.192024
hsa-miR-4744_st	1.01	0.643538	-1.05	0.117259	-1	0.850292
hsa-miR-4745-3p_st	-1.01	0.562347	-1.01	0.687589	-1.12	0.040304
hsa-miR-4745-5p_st	-1.02	0.738254	1.03	0.720514	-1.55	0.2938
hsa-miR-4746-3p_st	-1.01	0.785908	1.02	0.716102	-1.01	0.923726
hsa-miR-4746-5p_st	-1.04	0.81576	1.04	0.132369	-1.02	0.616927
hsa-miR-4747-3p_st	-1.11	0.185883	-1	0.206291	-1.1	0.951076
hsa-miR-4747-5p_st	-1.09	0.074288	1.05	0.419581	-1.05	0.081137
hsa-miR-4748_st	1.04	0.220402	-1.15	0.268796	-1.13	0.988935
hsa-miR-4749-3p_st	1.19	0.021882	1.13	0.100488	-1.01	0.413712
hsa-miR-4749-5p_st	1.03	0.734903	-1.04	0.476423	1.34	0.06006
hsa-miR-4750_st	-1.01	0.691264	1.02	0.504534	-1	0.686487
hsa-miR-4751_st	-1.01	0.720214	-1.05	0.452973	-1.07	0.822634
hsa-miR-4752_st	-1.08	0.930464	-1.07	0.547514	-1.03	0.649705
hsa-miR-4753-3p_st	-1.04	0.84443	1.17	0.012618	-1.04	0.849116
hsa-miR-4753-5p_st	1.24	0.008418	-1.06	0.144634	-1.06	0.544846
hsa-miR-4754_st	1.29	0.000844	1.07	0.154212	1.06	0.032367
hsa-miR-4755-3p_st	-1.01	0.549141	1.04	0.248431	1.02	0.71933
hsa-miR-4755-5p_st	1.03	0.817869	1.03	0.90094	1.04	0.916871
hsa-miR-4756-3p_st	-1.02	0.378593	-1.04	0.303418	-1.02	0.240024
hsa-miR-4756-5p_st	-1.08	0.863062	-1.02	0.582849	-1.02	0.568147
hsa-miR-4757-3p_st	-1.11	0.054441	1.01	0.457407	-1	0.314963
hsa-miR-4757-5p_st	1.05	0.267604	1.03	0.324554	1.16	0.083755
hsa-miR-4758-3p_st	-1.02	0.777428	1.03	0.101387	-1.07	0.449788
hsa-miR-4758-5p_st	-1.14	0.119545	1.03	0.746311	-1.16	0.164012
hsa-miR-4759_st	-1.03	0.341227	-1.02	0.787849	1.01	0.983093
hsa-miR-4760-3p_st	-1.01	0.571801	-1.05	0.36572	-1.04	0.763758
hsa-miR-4760-5p_st	-1.01	0.620077	1.02	0.075835	1.07	0.062039
hsa-miR-4761-3p_st	-1.05	0.388231	-1.09	0.599919	1.01	0.82254
hsa-miR-4761-5p_st	1.01	0.795407	1.02	0.875011	1.04	0.632189
hsa-miR-4762-3p_st	-1.01	0.773049	1.03	0.836529	-1.01	0.986655
hsa-miR-4762-5p_st	-1	0.70241	1.01	0.912163	1.01	0.977387
hsa-miR-4763-3p_st	-1.14	0.569348	1.53	0.74968	1.41	0.381247
hsa-miR-4763-5p_st	-1.02	0.743762	-1.09	0.568379	-1.01	0.746439
hsa-miR-4764-3p_st	-1.15	0.149414	-1.02	0.551007	-1.11	0.048677
hsa-miR-4764-5p_st	-1.17	0.084151	-1.09	0.458981	-1.04	0.508992
hsa-miR-4765_st	-1.02	0.369626	-1	0.62112	1.14	0.043377
hsa-miR-4766-3p_st	-1.01	0.638784	1.04	0.307499	1.06	0.469825
hsa-miR-4766-5p_st	1.16	0.084039	1.03	0.318289	1.1	0.297103
hsa-miR-4767_st	1.01	0.639718	-1.07	0.844208	1.06	0.104753
hsa-miR-4768-3p_st	1.05	0.251499	1.01	0.400407	1	0.363871
hsa-miR-4768-5p_st	1.04	0.869807	1.08	0.5914	1	0.411654
hsa-miR-4769-3p_st	1.07	0.525044	1	0.895848	-1	0.94192
hsa-miR-4769-5p_st	1.05	0.837668	1.02	0.660803	-1	0.653096
hsa-miR-4770_st	1.07	0.278875	-1.02	0.431733	1.04	0.324226
hsa-miR-4771_st	-1.11	0.181783	-1.01	0.793675	1.02	0.336887
hsa-miR-4772-3p_st	1.14	0.008877	1.08	0.284335	1.07	0.160303
hsa-miR-4772-5p_st	-1.11	0.159064	-1.09	0.055898	-1.06	0.277464
hsa-miR-4773_st	-1.03	0.452433	-1.02	0.696309	1.05	0.065917
hsa-miR-4774-3p_st	1.06	0.056334	1.07	0.090802	1.06	0.584843
hsa-miR-4774-5p_st	1.08	0.175774	-1.02	0.930389	1	0.978063
hsa-miR-4775_st	1.11	0.072725	1.07	0.551814	-1.02	0.907817
hsa-miR-4776-3p_st	1.02	0.814468	1.01	0.977829	1.12	0.653376
hsa-miR-4776-5p_st	-1.03	0.860024	1.01	0.83584	1.03	0.555732
hsa-miR-4777-3p_st	-1	0.800829	1.07	0.045436	-1.01	0.762881
hsa-miR-4777-5p_st	-1.07	0.160449	1.01	0.446558	1.09	0.015698
hsa-miR-4778-3p_st	-1.02	0.564763	1.03	0.767417	-1.08	0.553508
hsa-miR-4778-5p_st	1.13	0.099084	-1.07	0.688312	1.04	0.278669
hsa-miR-4779_st	1.06	0.034585	-1.01	0.855463	-1	0.399089
hsa-miR-4780_st	1.07	0.324778	1.03	0.320026	-1.02	0.537001
hsa-miR-4781-3p_st	1.04	0.859023	-1.03	0.188851	1.05	0.447415
hsa-miR-4781-5p_st	-1.02	0.358154	1.01	0.506062	1.05	0.012984
hsa-miR-4782-3p_st	-1.04	0.880237	-1.04	0.907043	-1.03	0.456173
hsa-miR-4782-5p_st	-1.03	0.97441	1.03	0.631984	1.07	0.256376
hsa-miR-4783-3p_st	1.08	0.061427	1.06	0.177027	-1.02	0.860233
hsa-miR-4783-5p_st	-1.1	0.121572	-1.04	0.376339	-1.02	0.650773
hsa-miR-4784_st	-1.01	0.73562	1.01	0.27751	1.09	0.062126
hsa-miR-4785_st	1.05	0.723164	1.04	0.542546	-1.18	0.042092
hsa-miR-4786-3p_st	1.03	0.866359	1.03	0.376387	1.01	0.513581
hsa-miR-4786-5p_st	1.03	0.507335	1.06	0.148521	1.09	0.088922
hsa-miR-4787-3p_st	1.14	0.08878	1.13	0.026397	1.11	0.028129
hsa-miR-4787-5p_st	1.4	0.022143	1.49	0.641695	-1.07	0.636344
hsa-miR-4788_st	1.07	0.452929	-1.02	0.860725	1.15	0.109555
hsa-miR-4789-3p_st	-1.1	0.173669	-1.06	0.575647	-1.17	0.434055
hsa-miR-4789-5p_st	-1.02	0.7446	1.05	0.113538	1.04	0.092616
hsa-miR-4790-3p_st	1.05	0.169261	1.03	0.484285	1.08	0.244768
hsa-miR-4790-5p_st	1.12	0.194151	-1.03	0.336295	-1	0.881121
hsa-miR-4791_st	1.05	0.279753	-1.04	0.592139	-1.04	0.664561
hsa-miR-4792_st	1.02	0.877049	1.1	0.486624	-1.08	0.345133
hsa-miR-4793-3p_st	1.01	0.304492	1.06	0.620324	-1.05	0.928216
hsa-miR-4793-5p_st	1.02	0.766231	1.07	0.101808	1.12	0.070514
hsa-miR-4794_st	1.02	0.533579	-1.02	0.882677	-1.07	0.403904
hsa-miR-4795-3p_st	1.04	0.399317	-1.1	0.033144	1	0.926253
hsa-miR-4795-5p_st	1.02	0.587741	1	0.2464	-1.09	0.034439
hsa-miR-4796-3p_st	-1.05	0.419917	-1.02	0.710836	-1.04	0.908538
hsa-miR-4796-5p_st	1.03	0.649814	-1.04	0.617506	1.06	0.95177
hsa-miR-4797-3p_st	-1.14	0.0113	1.05	0.082364	-1.03	0.63392
hsa-miR-4797-5p_st	-1.11	0.455688	-1.04	0.722361	1.08	0.47132
hsa-miR-4798-3p_st	-1.02	0.286305	1.01	0.559568	1.02	0.357452
hsa-miR-4798-5p_st	1.06	0.17454	1.05	0.126213	-1.03	0.857581
hsa-miR-4799-3p_st	1.63	0.15418	-1.08	0.520436	1.37	0.060729
hsa-miR-4799-5p_st	1.07	0.639853	1.01	0.542815	1.05	0.400108
hsa-miR-4800-3p_st	-1	0.842147	-1.01	0.826186	1.01	0.922391
hsa-miR-4800-5p_st	1.11	0.322256	1.04	0.969014	-1.03	0.759049
hsa-miR-4801_st	1.05	0.376332	1.02	0.882497	1.05	0.731386
hsa-miR-4802-3p_st	-1.05	0.712139	-1.1	0.283237	-1.02	0.953567
hsa-miR-4802-5p_st	1.08	0.177568	1.08	0.216222	1.03	0.669721
hsa-miR-4803_st	1.01	0.830484	-1.02	0.86129	1.02	0.41757
hsa-miR-4804-3p_st	-1.05	0.967234	1.06	0.444181	-1.11	0.034041
hsa-miR-4804-5p_st	-1.04	0.319439	1.03	0.715755	-1.01	0.848815
hsa-miR-483-3p_st	1.01	0.868361	1.01	0.335928	1.01	0.998848
hsa-miR-483-5p_st	1.06	0.22449	1.07	0.368285	1.03	0.193938
hsa-miR-484_st	-1.03	0.662476	1.07	0.918143	-1.01	0.651777
hsa-miR-485-3p_st	-1.08	0.211827	1.02	0.802712	-1.07	0.185559
hsa-miR-485-5p_st	-1.03	0.739565	-1	0.271403	1.08	0.144828
hsa-miR-486-3p_st	-2.98	0.04104	-2.38	0.216841	-3.45	0.135434
hsa-miR-486-5p_st	-1.61	0.028581	-1.46	0.078088	-1.62	0.016827
hsa-miR-487a_st	1	0.911188	1.07	0.03066	-1.09	0.387537
hsa-miR-487b_st	1.19	0.153771	1.04	0.930923	-1.02	0.137887
hsa-miR-488_st	1.02	0.757555	1.06	0.375638	1.1	0.256431
hsa-miR-488-star_st	-1.03	0.866683	-1.1	0.138343	1.03	0.877036
hsa-miR-489_st	-1	0.911707	1.03	0.403625	-1.02	0.816915
hsa-miR-490-3p_st	1.06	0.365006	1.06	0.423416	1.09	0.527246
hsa-miR-490-5p_st	-1.01	0.315624	-1.07	0.084627	1.01	0.945073
hsa-miR-491-3p_st	1	0.924148	1.1	0.050981	1.04	0.287091
hsa-miR-491-5p_st	1.25	0.090552	1.09	0.871757	1.14	0.322188
hsa-miR-492_st	-1.07	0.099452	-1.08	0.677669	-1	0.760703
hsa-miR-493_st	-1.03	0.729697	1.02	0.882232	1.1	0.38061
hsa-miR-493-star_st	-1.04	0.350168	-1.09	0.014556	-1.04	0.828759
hsa-miR-494_st	1.01	0.953595	1.02	0.920886	1.05	0.445605
hsa-miR-495_st	1.04	0.37404	-1.07	0.48396	1.08	0.37855
hsa-miR-496_st	1.08	0.995627	1.01	0.662016	-1.02	0.786001
hsa-miR-497_st	1.06	0.739078	1.08	0.526527	1.02	0.851125
hsa-miR-497-star_st	1.06	0.791368	1.04	0.515603	1.12	0.173024
hsa-miR-498_st	1	0.478307	1.1	0.058317	1	0.146936
hsa-miR-499-3p_st	-1.11	0.058901	1.04	0.363182	1.01	0.474568
hsa-miR-499-5p_st	1.02	0.681896	1.03	0.440689	1.06	0.449149
hsa-miR-499a-3p_st	-1.01	0.598891	-1.08	0.504318	-1.1	0.288754
hsa-miR-499a-5p_st	-1	0.686861	1	0.522867	-1.01	0.840318
hsa-miR-500a_st	-1.09	0.462326	1.04	0.914955	-1.05	0.535637
hsa-miR-500a-star_st	-2.43	0.041252	-1.34	0.480564	-2.87	0.106351
hsa-miR-500b_st	1.11	0.576876	1.05	0.814071	1.12	0.083891
hsa-miR-501-3p_st	-1.19	0.111384	1.38	0.859925	-1.23	0.361929
hsa-miR-501-5p_st	1.01	0.69797	-1.09	0.075868	-1.05	0.278855
hsa-miR-502-3p_st	-2.68	0.040373	-1.38	0.485462	-4.04	0.123494
hsa-miR-502-5p_st	1.08	0.227141	-1.03	0.852831	1.03	0.612893
hsa-miR-503_st	1.02	0.563332	-1.11	0.835966	-1.03	0.906392
hsa-miR-504_st	1	0.7578	1.11	0.453053	1.19	0.100225
hsa-miR-5047_st	1.11	0.001282	1.02	0.393234	1.11	0.028257
hsa-miR-505_st	-1.06	0.623011	1	0.392041	1.01	0.800119
hsa-miR-505-star_st	-1.23	0.058603	-1.04	0.584883	-1.15	0.199946
hsa-miR-506_st	1.11	0.311809	1.03	0.653151	1.17	0.133458
hsa-miR-507_st	1.09	0.145826	1.04	0.336319	-1.05	0.458717
hsa-miR-508-3p_st	1.16	0.028951	-1	0.700211	1.06	0.935657
hsa-miR-508-5p_st	1.19	0.130328	1.05	0.112234	-1.1	0.590258
hsa-miR-509-3-5p_st	-1.07	0.107106	-1.04	0.302558	1.01	0.855368
hsa-miR-509-3p_st	1.03	0.779274	1.1	0.585086	-1.04	0.257402
hsa-miR-5095_st	-1.07	0.250427	1.04	0.922485	1.04	0.567636
hsa-miR-509-5p_st	1.09	0.263843	-1.05	0.914741	-1.03	0.606389
hsa-miR-5096_st	1.03	0.641242	1.02	0.969914	1.06	0.356287
hsa-miR-510_st	1.12	0.024033	1.06	0.273703	1.04	0.971959
hsa-miR-511_st	-1.02	0.15906	-1	0.372398	1.03	0.25204
hsa-miR-512-3p_st	-1.15	0.127292	-1.19	0.268644	-1.13	0.679658
hsa-miR-512-5p_st	-1.01	0.747631	-1.01	0.836158	1.04	0.40538
hsa-miR-513a-3p_st	1.15	0.003769	1.09	0.248143	1.08	0.506529
hsa-miR-513a-5p_st	1.02	0.701004	-1	0.650545	1.08	0.305557
hsa-miR-513b_st	-1.1	0.426143	-1.03	0.803479	-1.03	0.727474
hsa-miR-513c_st	-1.1	0.451412	-1.05	0.910557	-1.09	0.668873
hsa-miR-514_st	1.02	0.91611	1.02	0.95302	-1.02	0.842803
hsa-miR-514b-3p_st	-1.01	0.925926	-1.01	0.836809	-1.07	0.252534
hsa-miR-514b-5p_st	-1.05	0.857881	-1.01	0.172955	1.06	0.099945
hsa-miR-515-3p_st	-1	0.585853	1	0.496129	-1.04	0.294283
hsa-miR-515-5p_st	1.05	0.034239	1.06	0.054385	1.05	0.112594
hsa-miR-516a-3p_st	1.03	0.969093	-1.06	0.025917	-1.01	0.337616
hsa-miR-516a-5p_st	1.1	0.383901	1.04	0.222877	1.08	0.346414
hsa-miR-516b_st	-1.02	0.268728	1.01	0.865321	-1.05	0.636714
hsa-miR-516b-star_st	-1.01	0.988628	1.01	0.676859	-1.04	0.472414
hsa-miR-517a_st	1.05	0.46438	-1.01	0.767716	1.05	0.286747
hsa-miR-517b_st	1.02	0.829456	-1.06	0.473769	-1.06	0.44944
hsa-miR-517c_st	1.03	0.210483	1.01	0.03673	1.01	0.678539
hsa-miR-517-star_st	1.04	0.876952	-1.04	0.413004	-1	0.468309
hsa-miR-518a-3p_st	-1.1	0.102557	-1.03	0.712736	-1.02	0.455535
hsa-miR-518a-5p_st	-1.02	0.529554	1.03	0.861389	-1.03	0.218755
hsa-miR-518b_st	1.02	0.932466	-1.02	0.758978	1.11	0.011998
hsa-miR-518c_st	-1	0.936935	1.06	0.174189	1.03	0.645532
hsa-miR-518c-star_st	1.05	0.029175	1.05	0.089767	1.05	0.110736
hsa-miR-518d-3p_st	1.03	0.678053	-1.09	0.05884	-1.07	0.216294
hsa-miR-518d-5p_st	-1.14	0.047844	1.01	0.92139	-1.03	0.433465
hsa-miR-518e_st	1.09	0.241971	-1.09	0.217981	-1	0.895754
hsa-miR-518e-star_st	-1.02	0.592503	-1.09	0.075325	-1.03	0.358898
hsa-miR-518f_st	-1.03	0.602179	1.04	0.429737	1.07	0.155908
hsa-miR-518f-star_st	1.06	0.159475	-1.08	0.391995	-1.05	0.46524
hsa-miR-519a_st	1	0.931686	-1.05	0.251846	1.02	0.541652
hsa-miR-519a-star_st	-1.04	0.115664	-1.04	0.653844	-1.09	0.036747
hsa-miR-519b-3p_st	1	0.363621	1.08	0.404586	1.06	0.541084
hsa-miR-519b-5p_st	-1.02	0.837457	1.04	0.108485	-1.03	0.507181
hsa-miR-519c-3p_st	1.1	0.429015	-1.08	0.688462	1.01	0.896944
hsa-miR-519c-5p_st	1.01	0.674641	1.01	0.725225	1.02	0.973156
hsa-miR-519d_st	-1.06	0.583413	-1.01	0.851791	-1.1	0.655704
hsa-miR-519e_st	1.05	0.812493	1.04	0.263633	1.02	0.719287
hsa-miR-519e-star_st	1.14	0.096126	1	0.846144	1.08	0.719221
hsa-miR-520a-3p_st	-1.12	0.106622	1.01	0.442457	1.08	0.252385
hsa-miR-520a-5p_st	1.04	0.906483	-1.04	0.640585	-1.06	0.389947
hsa-miR-520b_st	1.01	0.615518	1.04	0.843755	-1.05	0.580922
hsa-miR-520c-3p_st	1	0.833677	1.02	0.907702	1.09	0.529822
hsa-miR-520c-5p_st	1.01	0.277072	1.11	0.030096	1.08	0.227004
hsa-miR-520d-3p_st	1	0.522375	-1.04	0.576048	-1.02	0.083867
hsa-miR-520d-5p_st	1.16	0.097455	1.11	0.055344	-1.04	0.406476
hsa-miR-520e_st	-1.07	0.730314	-1.01	0.634666	-1.02	0.373361
hsa-miR-520f_st	-1.11	0.027245	-1.14	0.033601	-1.03	0.415798
hsa-miR-520g_st	1.07	0.971318	-1.02	0.638246	1.18	0.065551
hsa-miR-520h_st	-1.02	0.952898	1.04	0.133476	1.08	0.101133
hsa-miR-521_st	1.04	0.8272	1.01	0.196289	1.09	0.149758
hsa-miR-522_st	1.03	0.549186	1	0.92322	1.1	0.08931
hsa-miR-522-star_st	-1.01	0.741116	-1.05	0.106441	1.19	0.000114
hsa-miR-523_st	1.07	0.868175	1.04	0.747018	1.05	0.824046
hsa-miR-523-star_st	-1.01	0.866071	1.05	0.175132	1.02	0.854101
hsa-miR-524-3p_st	-1.02	0.629334	1	0.742344	-1	0.501838
hsa-miR-524-5p_st	-1.04	0.884498	-1.1	0.673345	-1.03	0.673314
hsa-miR-525-3p_st	-1.16	0.000676	-1.07	0.441182	1.02	0.654276
hsa-miR-525-5p_st	1.06	0.00947	1.05	0.162114	1.07	0.682479
hsa-miR-526a_st	-1.02	0.389458	1.01	0.639454	-1	0.953477
hsa-miR-526b_st	1.03	0.582341	-1.03	0.677912	1.02	0.532837
hsa-miR-526b-star_st	1.02	0.748416	1.01	0.877266	1.07	0.171537
hsa-miR-527_st	1.06	0.157981	-1.01	0.748874	-1.06	0.207741
hsa-miR-532-3p_st	1.05	0.505805	1.07	0.23642	-1.01	0.704859
hsa-miR-532-5p_st	-4.85	0.050652	-1.78	0.405587	-5.5	0.044661
hsa-miR-539_st	-1.02	0.593721	1.07	0.435711	1.09	0.169032
hsa-miR-541_st	1	0.943177	1.09	0.110055	1.08	0.452444
hsa-miR-541-star_st	1.13	0.634044	1.02	0.999741	-1.02	0.513666
hsa-miR-542-3p_st	-1.12	0.172892	-1.03	0.923227	1	0.39827
hsa-miR-542-5p_st	1.06	0.182413	1.01	0.997904	1.01	0.111612
hsa-miR-543_st	-1.04	0.960175	-1.03	0.822414	1	0.281929
hsa-miR-544_st	-1.02	0.585453	-1.05	0.327449	-1.03	0.891277
hsa-miR-544b_st	-1	0.202664	-1.05	0.055535	-1.04	0.528983
hsa-miR-545_st	-1.05	0.94456	-1.04	0.311051	-1	0.441632
hsa-miR-545-star_st	1.09	0.19137	1.11	0.376808	1.04	0.360717
hsa-miR-548a-3p_st	1.01	0.643242	-1.1	0.820833	-1.46	0.282327
hsa-miR-548a-5p_st	-1.12	0.139745	-1.04	0.979085	-1.08	0.311535
hsa-miR-548aa_st	1.23	0.104255	1.02	0.411789	1.27	0.076491
hsa-miR-548ab_st	1.04	0.717409	1.03	0.357841	-1	0.599632
hsa-miR-548ac_st	-1.23	0.479526	1.05	0.224557	1	0.855716
hsa-miR-548ad_st	1.06	0.320619	-1.03	0.880987	-1.03	0.552257
hsa-miR-548ae_st	-1.11	0.444111	-1.12	0.178633	-1.05	0.764459
hsa-miR-548ag_st	1.02	0.669489	-1	0.189873	-1.01	0.465793
hsa-miR-548ah_st	-1.03	0.929191	1.12	0.014716	1.1	0.191772
hsa-miR-548ai_st	-1.12	0.708287	1.1	0.155975	1	0.905017
hsa-miR-548aj_st	-1.3	0.209189	-1.1	0.387821	-1.05	0.956878
hsa-miR-548ak_st	-1.12	0.119628	-1.04	0.586718	-1.12	0.766202
hsa-miR-548al_st	-1.02	0.429087	-1.03	0.548355	-1.01	0.533493
hsa-miR-548am_st	1.04	0.845411	1.05	0.975168	-1.06	0.166438
hsa-miR-548an_st	1.03	0.917862	1.01	0.424357	-1.02	0.934739
hsa-miR-548b-3p_st	1.05	0.366445	1.05	0.007629	1.07	0.069301
hsa-miR-548b-5p_st	1.03	0.373535	1.1	0.017582	-1.03	0.82097
hsa-miR-548c-3p_st	-1.08	0.338177	-1.1	0.088964	-1.06	0.967729
hsa-miR-548c-5p_st	-1.13	0.268347	-1.07	0.694876	1.1	0.307134
hsa-miR-548d-3p_st	-1.01	0.883698	1.02	0.495489	-1	0.197077
hsa-miR-548d-5p_st	-1.09	0.057368	-1.06	0.101639	-1.01	0.295123
hsa-miR-548e_st	-1.01	0.91379	1.02	0.809589	1.07	0.302678
hsa-miR-548f_st	1	0.629352	1.11	0.214851	-1.01	0.498013
hsa-miR-548g_st	1.14	0.188861	1	0.963756	-1	0.988382
hsa-miR-548h_st	1.05	0.615369	1.09	0.060123	1.1	0.234219
hsa-miR-548i_st	-1.08	0.933918	-1.05	0.368822	-1.01	0.739177
hsa-miR-548j_st	-1.02	0.720851	-1.03	0.395359	-1.03	0.503646
hsa-miR-548k_st	-1.04	0.43215	-1.03	0.219003	1.04	0.739502
hsa-miR-548l_st	1.03	0.862744	1.03	0.634918	1.14	0.004009
hsa-miR-548m_st	-1.04	0.704203	1.06	0.198596	1.03	0.868528
hsa-miR-548n_st	1.01	0.971013	-1.01	0.61119	1	0.283885
hsa-miR-548o_st	1.03	0.915569	1.05	0.328407	1.03	0.530702
hsa-miR-548p_st	-1.05	0.442154	-1.02	0.536564	1.01	0.499869
hsa-miR-548q_st	-1.03	0.548639	-1.07	0.061066	-1.1	0.083159
hsa-miR-548s_st	-1.03	0.893279	1	0.68979	1.01	0.771347
hsa-miR-548t_st	1	0.528158	-1.01	0.593054	-1.02	0.497665
hsa-miR-548u_st	1.07	0.388896	-1.08	0.534501	1.02	0.979472
hsa-miR-548v_st	-1.05	0.074147	-1.04	0.342845	-1.1	0.036335
hsa-miR-548w_st	-1.09	0.320302	1.13	0.018082	1.04	0.409537
hsa-miR-548x_st	1.12	0.288744	1.06	0.211844	1	0.59239
hsa-miR-548y_st	1.07	0.442736	1.05	0.620632	1.07	0.505526
hsa-miR-548z_st	1.04	0.702216	1.01	0.455212	1.04	0.872358
hsa-miR-549_st	1.02	0.969674	-1	0.569477	1.05	0.175352
hsa-miR-550a_st	-1.18	0.19921	-1.14	0.674318	-1.22	0.641376
hsa-miR-550a-star_st	1.12	0.234399	1.06	0.231908	1.1	0.164242
hsa-miR-550b_st	1.07	0.075055	1.05	0.15435	-1.03	0.280308
hsa-miR-551a_st	1.14	0.017596	1.08	0.155044	1.13	0.052578
hsa-miR-551b_st	1.04	0.755584	1.06	0.479577	1.04	0.764416
hsa-miR-551b-star_st	-1.06	0.733662	-1.02	0.936942	-1.12	0.137969
hsa-miR-552_st	1.04	0.18628	1.12	0.186919	1.04	0.796
hsa-miR-553_st	-1.08	0.406703	-1.09	0.31305	-1.02	0.607972
hsa-miR-554_st	1.04	0.087098	1.04	0.334243	1.01	0.762124
hsa-miR-555_st	1.01	0.943383	-1.07	0.118661	-1.04	0.642405
hsa-miR-556-3p_st	-1.06	0.234123	-1.05	0.186001	-1.07	0.501851
hsa-miR-556-5p_st	-1.09	0.110543	-1.01	0.800056	1.02	0.960995
hsa-miR-557_st	1.02	0.606002	1.05	0.354128	-1.04	0.769253
hsa-miR-558_st	1.06	0.254475	1.03	0.816635	1.1	0.615651
hsa-miR-559_st	1.14	0.388036	-1.03	0.341579	1.03	0.256165
hsa-miR-561_st	-1.1	0.326571	1.02	0.249555	1.1	0.196706
hsa-miR-562_st	-1.09	0.056176	-1.05	0.333253	-1.12	0.069853
hsa-miR-563_st	-1.09	0.076832	1.07	0.371313	1.04	0.954231
hsa-miR-564_st	-1.03	0.729714	-1.01	0.69693	-1.01	0.940951
hsa-miR-566_st	-1.03	0.986336	-1.03	0.888285	1.02	0.274408
hsa-miR-567_st	-1.03	0.539321	-1.14	0.567658	1.03	0.756806
hsa-miR-568_st	-1.02	0.649177	-1.05	0.140475	-1.05	0.116384
hsa-miR-569_st	-1.04	0.777583	-1.27	0.017249	-1.09	0.329869
hsa-miR-570_st	1.04	0.66629	-1.01	0.884291	1.02	0.877958
hsa-miR-571_st	-1	0.734711	-1.05	0.208986	1.02	0.309104
hsa-miR-572_st	1.02	0.734051	1	0.555431	1.09	0.247824
hsa-miR-573_st	1.03	0.64798	1.12	0.02292	-1.09	0.59833
hsa-miR-574-3p_st	1.03	0.406325	-1.09	0.564551	2.23	0.045143
hsa-miR-574-5p_st	-1.13	0.758311	-1.01	0.941669	1	0.59725
hsa-miR-575_st	-1.14	0.017476	-1.05	0.652043	-1.02	0.499712
hsa-miR-576-3p_st	1.15	0.123412	-1	0.436131	1.01	0.979506
hsa-miR-576-5p_st	1.08	0.21604	1.15	0.087828	-1.05	0.685754
hsa-miR-577_st	-1.14	0.085712	-1.04	0.381881	-1.06	0.432535
hsa-miR-578_st	1.16	0.031162	1.1	0.009043	1.18	0.009523
hsa-miR-579_st	1.1	0.217058	1.09	0.780208	1.17	0.123961
hsa-miR-580_st	1.03	0.442899	1.02	0.711209	-1.04	0.249999
hsa-miR-581_st	-1.1	0.180499	-1.11	0.063283	-1.14	0.065435
hsa-miR-582-3p_st	1.05	0.475243	1.01	0.401994	1.02	0.70739
hsa-miR-582-5p_st	-1.04	0.205095	1.1	0.057766	1.07	0.141085
hsa-miR-583_st	-1.06	0.398827	-1.13	0.009023	-1.13	0.307316
hsa-miR-584_st	4.07	0.093784	1.17	0.908815	1.54	0.353958
hsa-miR-585_st	1.1	0.3032	1.2	0.06498	1.07	0.471938
hsa-miR-586_st	-1.08	0.48072	-1	0.780233	1.21	0.00201
hsa-miR-587_st	1.01	0.883782	-1.01	0.819167	-1.04	0.407869
hsa-miR-588_st	-1.03	0.323871	-1.01	0.3728	1.02	0.419072
hsa-miR-589_st	-1.13	0.108538	1.04	0.909266	1.05	0.796158
hsa-miR-589-star_st	1.12	0.026571	-1.08	0.406005	1.02	0.078449
hsa-miR-590-3p_st	1.12	0.011021	1.05	0.244067	1.11	0.015346
hsa-miR-590-5p_st	-1.08	0.374096	1.02	0.962017	-1	0.860574
hsa-miR-591_st	-1.05	0.81454	1	0.802882	-1.01	0.341
hsa-miR-592_st	1.07	0.293405	-1.05	0.283751	1.08	0.257806
hsa-miR-593_st	-1.07	0.169685	1	0.70842	-1.03	0.408904
hsa-miR-593-star_st	1.04	0.697499	-1.03	0.755437	-1.05	0.878173
hsa-miR-595_st	1.09	0.114109	-1.04	0.772448	-1.05	0.848001
hsa-miR-596_st	1.03	0.297384	1.14	0.073509	1.03	0.286437
hsa-miR-597_st	-1	0.956768	-1.05	0.550054	-1.04	0.51266
hsa-miR-598_st	-1.11	0.02456	-1.11	0.00202	1.05	0.711817
hsa-miR-599_st	-1.05	0.668723	-1.08	0.854912	-1.03	0.543131
hsa-miR-600_st	1.04	0.631842	1.12	0.156465	1.04	0.806314
hsa-miR-601_st	-1.02	0.448891	-1.05	0.12196	-1.05	0.50905
hsa-miR-602_st	1.11	0.128675	1.18	0.038046	1.13	0.718427
hsa-miR-603_st	-1.01	0.320906	-1.14	0.884036	1.02	0.982452
hsa-miR-604_st	1.02	0.741976	-1.06	0.140513	-1.04	0.685594
hsa-miR-605_st	1.01	0.844361	-1	0.341284	-1	0.918463
hsa-miR-606_st	-1.01	0.959936	-1.08	0.197021	-1.08	0.299841
hsa-miR-607_st	1.01	0.382149	1.06	0.559737	-1.12	0.160565
hsa-miR-608_st	1	0.722001	1.01	0.911783	-1.01	0.892882
hsa-miR-609_st	1.16	0.047959	-1.01	0.391839	1.11	0.012727
hsa-miR-610_st	-1.07	0.286849	-1.11	0.043986	1.01	0.96322
hsa-miR-611_st	-1	0.962032	-1.02	0.768163	1.08	0.711085
hsa-miR-612_st	-1.02	0.799103	-1.04	0.807264	-1.02	0.356438
hsa-miR-613_st	1.08	0.136357	1.1	0.056357	-1.11	0.127862
hsa-miR-614_st	1.01	0.993844	-1.04	0.169236	-1.04	0.126178
hsa-miR-615-3p_st	1.1	0.016478	1.04	0.379006	1.05	0.084541
hsa-miR-615-5p_st	-1.04	0.79666	1.01	0.711417	-1	0.879977
hsa-miR-616_st	-1	0.929617	1.01	0.888082	-1.08	0.496435
hsa-miR-616-star_st	-1.08	0.994421	1.04	0.463249	-1.02	0.975059
hsa-miR-617_st	1.02	0.921545	1.03	0.832022	-1.07	0.892684
hsa-miR-618_st	1.16	0.041715	1.03	0.783005	1.07	0.390497
hsa-miR-619_st	-1.05	0.642138	-1.14	0.234278	-1.08	0.734604
hsa-miR-620_st	1.07	0.189725	1.12	0.178238	1.14	0.032569
hsa-miR-621_st	1.15	0.065937	1.06	0.24612	-1.04	0.074406
hsa-miR-622_st	1.05	0.450895	1.03	0.286857	1.1	0.044554
hsa-miR-623_st	1.01	0.668858	-1.05	0.606961	-1.02	0.231894
hsa-miR-624_st	-1.01	0.734171	-1.04	0.893515	-1.06	0.574614
hsa-miR-624-star_st	-1.04	0.866416	-1.01	0.824437	1.03	0.766701
hsa-miR-625_st	-1.25	0.100962	-1.16	0.603175	-1.17	0.40961
hsa-miR-625-star_st	-1.04	0.798939	1.08	0.278417	1.01	0.710865
hsa-miR-626_st	-1.02	0.930572	1.02	0.242424	1	0.698131
hsa-miR-627_st	-1.06	0.342212	-1.1	0.370782	-1.13	0.190567
hsa-miR-628-3p_st	1.04	0.636371	1.04	0.743391	-1	0.552628
hsa-miR-628-5p_st	-1.17	0.053248	-1.07	0.359779	-1.06	0.345228
hsa-miR-629_st	-1.16	0.504865	1.5	0.6847	-1.23	0.40465
hsa-miR-629-star_st	-1.16	0.229387	1.08	0.781303	1.06	0.433166
hsa-miR-630_st	1.01	0.576324	1.03	0.60299	1.03	0.49282
hsa-miR-631_st	1.01	0.915057	1.15	0.007832	1.04	0.854155
hsa-miR-632_st	1.01	0.710733	1.03	0.8842	-1	0.530337
hsa-miR-633_st	-1.12	0.023722	-1.07	0.078902	-1.01	0.54419
hsa-miR-634_st	1.13	0.204303	1.07	0.117167	1.07	0.291858
hsa-miR-635_st	-1.04	0.371882	-1.02	0.654018	-1.04	0.942986
hsa-miR-636_st	-1.02	0.923619	1.01	0.095291	1.01	0.51895
hsa-miR-637_st	-1.08	0.107964	-1.03	0.532267	-1.02	0.184191
hsa-miR-638_st	3.17	0.057017	1.41	0.258156	1.13	0.509668
hsa-miR-639_st	1.09	0.036996	1.23	1.4e-05	-1.01	0.434558
hsa-miR-640_st	1.04	0.549581	1.07	0.708111	-1.04	0.372292
hsa-miR-641_st	-1.07	0.483718	-1.04	0.175049	-1.01	0.466492
hsa-miR-642a_st	-1.06	0.934167	-1.02	0.912411	-1.07	0.346577
hsa-miR-642b_st	1	0.750974	-1.01	0.673728	1.01	0.701148
hsa-miR-643_st	-1.15	0.096233	1.03	0.311997	-1.09	0.287014
hsa-miR-644_st	-1.03	0.609859	-1.01	0.814116	-1.04	0.440931
hsa-miR-645_st	-1.04	0.171272	-1.04	0.069824	1.03	0.849503
hsa-miR-646_st	1.11	0.078929	-1	0.82475	1.02	0.709675
hsa-miR-647_st	-1.02	0.688628	-1.01	0.830739	1.04	0.828504
hsa-miR-648_st	1.13	0.882052	-1.09	0.563063	1.05	0.916053
hsa-miR-649_st	1.05	0.604105	1.04	0.607516	1.02	0.179671
hsa-miR-650_st	1.05	0.516126	1.01	0.845416	-1.02	0.31965
hsa-miR-651_st	1.14	0.009199	1.04	0.555839	1.1	0.012297
hsa-miR-652_st	-5.07	0.212015	1.39	0.568758	-2.36	0.258186
hsa-miR-653_st	-1.08	0.463656	-1.14	0.199859	-1.02	0.906767
hsa-miR-654-3p_st	-1.06	0.290452	1.01	0.960041	1.07	0.242541
hsa-miR-654-5p_st	1.02	0.577813	-1	0.87062	1	0.847132
hsa-miR-655_st	-1.01	0.362486	1.04	0.336626	1.05	0.101203
hsa-miR-656_st	1.05	0.996872	1.03	0.580879	1.1	0.648642
hsa-miR-657_st	1.02	0.58619	1.02	0.654201	1.19	0.696124
hsa-miR-658_st	1.2	0.254689	-1.02	0.787948	1.1	0.494418
hsa-miR-659_st	1.06	0.840266	-1.03	0.881824	1.02	0.419854
hsa-miR-660_st	-4.06	0.019254	-1.51	0.434229	-3.93	0.102367
hsa-miR-661_st	-1.05	0.492532	-1.03	0.582833	1.03	0.989077
hsa-miR-662_st	1.08	0.344505	1.1	0.043723	1.03	0.326399
hsa-miR-663_st	-1.48	0.716952	1.13	0.46762	-1.26	0.111258
hsa-miR-663b_st	1.04	0.119367	-1.03	0.3279	-1.01	0.328029
hsa-miR-664_st	1.08	0.228907	1.08	0.231404	1.06	0.32013
hsa-miR-664-star_st	-1.04	0.479433	-1.01	0.748638	-1.02	0.663354
hsa-miR-665_st	-1.12	0.105697	1.15	0.087458	-1.01	0.974404
hsa-miR-668_st	1.03	0.471907	1.02	0.817513	-1.03	0.241983
hsa-miR-670_st	1.1	0.440328	1.03	0.917818	1.16	0.124754
hsa-miR-671-3p_st	-1.02	0.348324	-1.02	0.710612	-1	0.721365
hsa-miR-671-5p_st	1.25	0.003257	1.12	0.021619	1.04	0.15579
hsa-miR-675_st	1.03	0.917196	-1.02	0.320036	1.04	0.934734
hsa-miR-675-star_st	1.08	0.019623	1.07	0.041703	1.18	0.020558
hsa-miR-676_st	1.07	0.126928	1.02	0.993766	1.07	0.220571
hsa-miR-676-star_st	-1.06	0.953578	-1.09	0.176962	-1.11	0.17733
hsa-miR-7_st	-1.01	0.982442	-1.03	0.897069	-1	0.543453
hsa-miR-708_st	1.07	0.170673	-1	0.800753	-1.03	0.971462
hsa-miR-708-star_st	-1.03	0.139577	1.06	0.02868	1.02	0.519019
hsa-miR-711_st	1.15	0.325322	1.02	0.816877	1.12	0.120691
hsa-miR-718_st	-1.05	0.447491	1.03	0.664499	-1.02	0.404319
hsa-miR-7-1-star_st	-1.03	0.43055	1.01	0.551495	1.11	0.113679
hsa-miR-720_st	1.04	0.251886	1.02	0.874561	1.03	0.747308
hsa-miR-7-2-star_st	1	0.933973	-1.01	0.460321	-1.04	0.835396
hsa-miR-744_st	2.49	0.056647	1.01	0.255962	1.39	0.130338
hsa-miR-744-star_st	-1.02	0.556221	1.02	0.773444	-1.01	0.559929
hsa-miR-758_st	-1.01	0.290952	1.01	0.960314	1.06	0.383766
hsa-miR-759_st	1.1	0.189582	1.01	0.982546	1.05	0.369341
hsa-miR-760_st	1.04	0.816842	-1.02	0.785345	-1.02	0.802957
hsa-miR-761_st	1.11	0.181038	-1.06	0.272706	-1.01	0.69526
hsa-miR-762_st	1.92	0.070511	-1.81	0.383524	-1.64	0.598167
hsa-miR-764_st	1.07	0.252156	1.04	0.126297	1.14	0.023476
hsa-miR-765_st	-1.06	0.509837	-1.05	0.550561	-1.07	0.878524
hsa-miR-766_st	1.27	0.051782	-1.04	0.630737	-1	0.567236
hsa-miR-767-3p_st	-1.04	0.820558	-1.06	0.397066	1.02	0.736489
hsa-miR-767-5p_st	-1.08	0.055158	-1.02	0.267267	-1.01	0.167889
hsa-miR-769-3p_st	1	0.844709	1.07	0.274349	1.07	0.242438
hsa-miR-769-5p_st	-1.03	0.705141	1	0.892414	1.04	0.93037
hsa-miR-770-5p_st	-1.05	0.348942	-1.03	0.494208	-1.17	0.39158
hsa-miR-802_st	1.02	0.69089	1.04	0.145101	1	0.446702
hsa-miR-873_st	-1.07	0.91613	1.12	0.210579	-1.02	0.339232
hsa-miR-874_st	-1.17	0.092023	-1.13	0.570488	-1	0.93495
hsa-miR-875-3p_st	1.01	0.98359	1.05	0.28454	1.1	0.894946
hsa-miR-875-5p_st	-1.02	0.983936	-1.02	0.275262	-1.02	0.863355
hsa-miR-876-3p_st	1.03	0.722859	1.06	0.153067	1.11	0.707611
hsa-miR-876-5p_st	-1.01	0.169541	-1.03	0.809725	1.1	0.008116
hsa-miR-877_st	1.15	0.39575	-1.02	0.890705	-1.01	0.983564
hsa-miR-877-star_st	1.07	0.275759	-1.04	0.958123	1.04	0.499724
hsa-miR-885-3p_st	1.21	0.00912	-1.09	0.338577	1.02	0.870434
hsa-miR-885-5p_st	-1.03	0.490706	1.02	0.970503	1.03	0.735665
hsa-miR-887_st	-1.06	0.884826	-1.06	0.18587	-1.11	0.356317
hsa-miR-888_st	1.04	0.512639	-1.07	0.794982	-1.03	0.861471
hsa-miR-888-star_st	1.04	0.263895	1.02	0.385118	1.04	0.147559
hsa-miR-889_st	1.16	0.123229	-1.06	0.385357	1.03	0.729321
hsa-miR-890_st	1.05	0.057608	1.03	0.271196	-1.07	0.379683
hsa-miR-891a_st	1.09	0.137603	1.02	0.109708	1.17	0.022273
hsa-miR-891b_st	-1.05	0.458314	1.01	0.851768	-1.03	0.660261
hsa-miR-892a_st	-1.08	0.190787	-1.05	0.81223	-1.02	0.38764
hsa-miR-892b_st	1.13	0.144808	1.07	0.321417	1.01	0.830741
hsa-miR-9_st	-1.02	0.528971	-1.03	0.257354	1.2	0.269387
hsa-miR-920_st	1.19	0.05343	1.04	0.712335	1.06	0.647626
hsa-miR-921_st	-1.06	0.14506	-1.05	0.901903	1	0.874348
hsa-miR-922_st	-1.2	0.027801	-1.08	0.171995	-1.07	0.881354
hsa-miR-924_st	-1.03	0.460398	-1.09	0.19447	-1.01	0.581574
hsa-miR-92a_st	-1.31	0.269165	-1.14	0.196948	-1.63	0.13408
hsa-miR-92a-1-star_st	-1.01	0.451186	1.03	0.591121	-1.07	0.120987
hsa-miR-92a-2-star_st	-1.08	0.17311	-1.01	0.933993	1.02	0.577516
hsa-miR-92b_st	-1.71	0.020087	1.11	0.480249	-1.31	0.09473
hsa-miR-92b-star_st	-1	0.586872	1.07	0.58608	1.03	0.542551
hsa-miR-93_st	-1.55	0.083549	-1.25	0.18098	-1.7	0.053294
hsa-miR-933_st	1	0.434442	1.03	0.784817	1.26	0.524958
hsa-miR-934_st	-1.12	0.380923	-1.06	0.412358	-1.08	0.857354
hsa-miR-935_st	-1.07	0.282729	1.01	0.889631	1.03	0.954028
hsa-miR-936_st	1.1	0.154305	-1.03	0.235941	1.07	0.026896
hsa-miR-937_st	1	0.283314	-1.01	0.998265	1.03	0.571562
hsa-miR-938_st	1.02	0.90269	1.07	0.577548	1.04	0.519932
hsa-miR-939_st	1.12	0.486783	1.1	0.070756	1.06	0.835871
hsa-miR-93-star_st	-1.13	0.223763	-1.02	0.82924	-1.05	0.913199
hsa-miR-940_st	-1.03	0.992768	1.9	0.103903	1.63	0.166083
hsa-miR-941_st	-1.02	0.821796	1.11	0.022983	1.04	0.250612
hsa-miR-942_st	-1.06	0.055133	1.05	0.295371	-1	0.671513
hsa-miR-943_st	-1.04	0.747353	1.01	0.433435	-1.01	0.896486
hsa-miR-944_st	-1.08	0.163353	-1.06	0.676236	-1.09	0.250896
hsa-miR-95_st	1.04	0.632121	-1.02	0.774635	-1.04	0.484401
hsa-miR-96_st	-1	0.858056	1.04	0.455942	1.08	0.513734
hsa-miR-96-star_st	1.01	0.736321	1.04	0.702917	-1.01	0.377042
hsa-miR-98_st	-1.03	0.801236	-1.02	0.719039	1.02	0.440973
hsa-miR-99a_st	-1.05	0.440245	1.01	0.709785	-1.12	0.618983
hsa-miR-99a-star_st	-1.06	0.229676	1.04	0.122756	-1.04	0.309194
hsa-miR-99b_st	-1.04	0.202421	1.14	0.432871	-1.06	0.460046
hsa-miR-99b-star_st	-1	0.230198	1.05	0.633222	1.11	0.576669
hsa-miR-9-star_st	1.04	0.085757	1.1	0.105355	-1	0.833308
